# Supplementary material for: Comparative Genomics of Escherichia coli Serotype O55:H7 Using Complete Closed Genomes
Source: Microorganisms. 2022 Jul 30;10(8):1545. doi: 10.3390/microorganisms10081545 (PMC9413875; doi:10.3390/microorganisms10081545)
Supplement: Supplementary file 1 [file microorganisms-10-01545-s001.zip]

Archive with 5 entries (5 files):
- O55_Suppl_Figures_Genomes_Microorganisms.pdf
- O55_Suppl_Table S1_strains_v3.xlsx
- O55_Suppl_Table S2_prophage.xlsx
- O55_Suppl_Table S3_ISelements.xlsx
- O55_Suppl_Table S4_roary_difference.xlsx
