# Supplementary material for: Comparative Genomics of Escherichia coli Serotype O55:H7 Using Complete Closed Genomes
Source: Microorganisms. 2022 Jul 30;10(8):1545. doi: 10.3390/microorganisms10081545 (PMC9413875; doi:10.3390/microorganisms10081545)
Supplement: Supplementary file 1 [file microorganisms-10-01545-s001.zip › O55_Suppl_Table S1_strains_v3.xlsx]

## Sheet: Sheet1
Supplemental Table 1. Strains used in the study with associated metadata.
Strain name	Serotype	Source	Country	Collection	MLST	stx1 variant	stx2 variant	SRA PacBio Accession	SRA Illumina Accession	Accession	Genome element	Genoem Size	PacBio coverage	Illumina coverage	CDS chromsomes	phage regions
DEC5A	O55:H7	Human	USA	DEC	7444	not present	not present	SRR15415579	SRR15415546	CP038394	chromosome	5303225	278	56	5130	15
								SRR15462598		CP038395	pDEC5A-2	4011	N.A.	693	6
										CP038396	pDEC5A-3	6888	N.A.	1334	10
										CP038397	pDEC5A-4	66091	57	193	96
DEC5B	O55:H7	Human	USA	DEC	335	not present	not present	SRR15415569	SRR15415545	CP038389	chromosome	5294183	124	38	5122	12
								SRR15462597		CP038390	pDEC5B-2	5423	N.A.	563	9
										CP038391	pDEC5B-3	9563	N.A.	571	12
										CP038392	pDEC5B-4	75328	28	81	121
										CP038393	pDEC5B-5	99707	65	105	134
DEC5D	O55:H7	Human	Sri Lanka	DEC	335	not present	not present	SRR15415568	SRR15415544	CP038386	chromosome	5195683	310	42	4970	10
								SRR15462596		CP038387	pDEC5D-2	6069	N.A.	560	8
										CP038388	pDEC5D-3	57827	44	127	85
DEC5E	O55:H7	Human	Iran	DEC	61	not present	not present	SRR15415567	SRR15415543	CP038383	chromosome	5571128	244	55	5452	14
								SRR15462595		CP038384	pDEC5E-3	69832	50	121	106
										CP038385	pDEC5E-2	80565	57	95	115
TB182A	O55:H7	Human	USSA	EHEC 1	335	not present	not present	SRR15415583	SRR15415577	CP038295	chromosome	5219269	453	64	4998	10
								SRR15462601		CP038296	pTB182A-2	5423	N.A.	982	9
										CP038297	pTB182A-3	6211	N.A.	444	9
										CP038298	pTB182A-4	66022	81	209	95
										CP038299	pTB182A-5	70894	108	248	108
USDA5905	O55:H7	Ground beef	USA	EHEC 1	335	not present	stx2d	SRR15415582	SRR15415576	CP039837	chromosome	5431628	307	59	5291	16
								SRR15462600		CP039838	pUSDA5905-6	3371	N.A.	979	6
										CP039839	pUSDA5905-5	4656b	N.A.	606	10
										CP039840	pUSDA5905-4	6265	N.A.	498	10
										CP039841	pUSDA5905-3	6200	N.A.	416	8
										CP039842	pUSDA5905-2	62787	45	198	93
										CP039843	pUSDA5905-1	95,647a	93	140	115
2013C-4465	O55:H7	Human	USA	CDC	335	stx1a	not present	N.A.	N.A.	CP015241	chromosome	5428937	N.A.	N.A.	5302	17
										CP015242	unnamed1	66029	N.A.	N.A.	85
CB9615	O55:H7	Human	Germany		335	not present	not present	N.A.	N.A.	CP001846	chromosome	5386352	N.A.	N.A.	5014	15
										CP001847	pO55	66001	N.A.	N.A.	107
FDAARGOS_946	O55:H7	Human	USA	DSM:4779	335	not present	not present	N.A.	N.A.	CP065607	chromosome	5312637	N.A.	N.A.	5008	15
										CP065606	unnamed1	66104	N.A.	N.A.	85
										CP065608	unnamed2	4011	N.A.	N.A.	4
										CP065609	unnamed3	6888	N.A.	N.A.	10
RM12579	O55:H7	Human	USA	Mandrell	335	not present	not present	N.A.	N.A.	CP003109	chromosome	5263980	N.A.	N.A.	4912	14
										CP003110	p12579_1	94015	N.A.	N.A.	106
										CP003111	p12579_2	66078	N.A.	N.A.	79
										CP003112	p12579_3	12068	N.A.	N.A.	15
										CP003113	p12579_4	6211	N.A.	N.A.	7
										CP003114	p12579_5	5954	N.A.	N.A.	9
anot applicable
bcontig not circular
