# Supplementary material for: Comparative Genomics of Escherichia coli Serotype O55:H7 Using Complete Closed Genomes
Source: Microorganisms. 2022 Jul 30;10(8):1545. doi: 10.3390/microorganisms10081545 (PMC9413875; doi:10.3390/microorganisms10081545)
Supplement: Supplementary file 1 [file microorganisms-10-01545-s001.zip › O55_Suppl_Table S2_prophage.xlsx]

## Sheet: prophage
Supplemental Table 2. The prophages content of each strain as determined by Phaster.
Strain names	DEC5E	USDA5905	DEC5A	FDAARGOS	RM12579	DEC5D	TB182A	CB9615	2013C-4465	DEC5B	Total
Phylogenetic group	1	2	3	3	4	4	4	5	5	6	--
PHAGE_Entero_DE3_NC_042057	2	2	3	2	3	2	3	1	3	2	23
PHAGE_Entero_BP_4795_NC_004813	3	3	1	2	2	1	1	2	1	2	18
PHAGE_Entero_lambda_NC_001416	1	2	1	1	2	2	2	2	2	2	17
PHAGE_Shigel_Sf6_NC_005344	1	1	1	1	1	1	1	1	0	2	10
PHAGE_Entero_mEp460_NC_019716	1	1	1	1	0	2	1	1	0	1	9
PHAGE_Salmon_SEN34_NC_028699	2	0	1	1	0	0	0	1	1	1	7
PHAGE_Entero_cdtI_NC_009514	0	1	1	0	1	0	1	2	1	0	7
PHAGE_Salmon_118970_sal3_NC_031940	0	1	1	1	1	0	0	2	1	0	7
PHAGE_Synech_S_CAM7_NC_031927	1	1	1	0	0	1	1	0	0	1	6
PHAGE_Entero_P88_NC_026014	1	0	1	1	0	0	0	1	0	1	5
PHAGE_Phage_Gifsy_1_NC_010392	1	1	0	0	0	0	0	1	1	0	4
Escherichia phage 500465	0	0	0	1	1	0	0	0	2	0	4
PHAGE_Synech_ACG-2014f	0	0	0	1	1	0	0	1	1	0	4
PHAGE_Stx2_c_1717_NC_011357	0	1	1	0	0	1	0	0	0	0	3
Stx2-converting phage stx2a-F451	0	0	0	1	1	0	0	0	1	0	3
PHAGE_Entero_YYZ_2008_NC_011356	0	1	0	0	1	0	0	0	0	0	2
PHAGE_Entero_P4_NC_001609	0	0	1	1	0	0	0	0	0	0	2
PHAGE_Vibrio_12B8_NC_021073	0	0	1	1	0	0	0	0	0	0	2
Escherichia phage SH22026 stx1	0	0	0	0	0	0	0	1	1	0	2
PHAGE_Yersin_L_413C_NC_004745	1	0	0	0	0	0	0	0	0	0	1
PHAGE_Escher_pro483_NC_028943	0	1	0	0	0	0	0	0	0	0	1
Enterobacter phage phi80	0	0	0	1	0	0	0	0	0	0	1
PHAGE_Escher_PA28_NC_041935	0	0	0	0	1	0	0	0	0	0	1
Escherichia phage HK69	0	0	0	0	0	0	0	1	0	0	1
Escherichia phage 503458	0	0	0	0	0	0	0	0	1	0	1
Shigella phage SFII	0	0	0	0	0	0	0	0	1	0	1
Total	14	16	15	16	15	10	10	17	17	12	142
