# Supplementary material for: Comparative Genomics of Escherichia coli Serotype O55:H7 Using Complete Closed Genomes
Source: Microorganisms. 2022 Jul 30;10(8):1545. doi: 10.3390/microorganisms10081545 (PMC9413875; doi:10.3390/microorganisms10081545)
Supplement: Supplementary file 1 [file microorganisms-10-01545-s001.zip › O55_Suppl_Table S3_ISelements.xlsx]

## Sheet: USDA5905
Supplemental Table 3. The insertion element content of E. coli O55:H7 strain USDA5905 as determined by NCBI annotation.
Name	Type	Start	End	Length	Direction	Accession	Locus-tag	Product
IS1 encoded protein CDS	chromosome	198811	198903	93	forward	CP039837	E3175_01015	IS1 encoded protein
IS1 family transposase CDS	chromosome	3320998	3321695	698	forward	CP039837	E3175_17055	IS1 family transposase
IS1 family transposase CDS	chromosome	3343088	3343782	696	reverse	CP039837	E3175_17180	IS1 family transposase
IS1 family transposase CDS	chromosome	5216818	5217493	676	forward	CP039837	E3175_26095	IS1 family transposase
IS1 family transposase CDS	chromosome	919636	919785	150	reverse	CP039837	E3175_04560	IS1 family transposase
IS1 family transposase CDS	chromosome	2779683	2779802	120	forward	CP039837	E3175_14105	IS1 family transposase
IS3 family transposase CDS	chromosome	3345782	3347128	1347	reverse	CP039837	E3175_17205	IS3 family transposase
IS3 family transposase CDS	chromosome	3144727	3146000	1274	forward	CP039837	E3175_16040	IS3 family transposase
IS3 family transposase CDS	chromosome	3341868	3343069	1203	forward	CP039837	E3175_17175	IS3 family transposase
IS3 family transposase CDS	chromosome	896822	897950	1129	reverse	CP039837	E3175_04455	IS3 family transposase
IS3 family transposase CDS	chromosome	3308343	3309340	998	forward	CP039837	E3175_16985	IS3 family transposase
IS3 family transposase CDS	chromosome	130264	130571	308	reverse	CP039837	E3175_00690	IS3 family transposase
IS3 family transposase CDS	chromosome	3298206	3298421	216	forward	CP039837	E3175_16945	IS3 family transposase
IS3 family transposase CDS	chromosome	2955151	2955330	180	reverse	CP039837	E3175_14920	IS3 family transposase
IS3 family transposase CDS	chromosome	902923	903066	144	reverse	CP039837	E3175_04515	IS3 family transposase
IS3 family transposase CDS	chromosome	3336916	3337059	144	forward	CP039837	E3175_17165	IS3 family transposase
IS3-like element ISEc31 family transposase CDS	chromosome	133276	134489	1215	reverse	CP039837	E3175_00725	IS3-like element ISEc31 family transposase
IS3-like element ISEc31 family transposase CDS	chromosome	889508	890721	1215	reverse	CP039837	E3175_04430	IS3-like element ISEc31 family transposase
IS3-like element ISEc31 family transposase CDS	chromosome	2093630	2094843	1215	reverse	CP039837	E3175_10380	IS3-like element ISEc31 family transposase
IS3-like element ISEc31 family transposase CDS	chromosome	2963531	2964744	1215	forward	CP039837	E3175_14990	IS3-like element ISEc31 family transposase
IS4 family transposase CDS	chromosome	922440	923708	1269	reverse	CP039837	E3175_04580	IS4 family transposase
IS4 family transposase CDS	chromosome	4637434	4637612	179	forward	CP039837	E3175_23505	IS4 family transposase
IS21-like element ISEc12 family transposase CDS	chromosome	884081	885622	1542	reverse	CP039837	E3175_04380	IS21-like element ISEc12 family transposase
IS66 family insertion sequence element accessoryprotein TnpB CDS	chromosome	928605	928736	132	forward	CP039837	E3175_04615	IS66 family insertion sequence element accessoryprotein TnpB
IS66 family insertion sequence hypothetical protein CDS	chromosome	927847	928521	675	reverse	CP039837	E3175_04610	IS66 family insertion sequence hypothetical protein
IS66 family insertion sequence hypothetical protein CDS	chromosome	905058	905483	426	reverse	CP039837	E3175_04530	IS66 family insertion sequence hypothetical protein
IS66 family insertion sequence hypothetical protein CDS	chromosome	3297694	3298119	426	reverse	CP039837	E3175_16940	IS66 family insertion sequence hypothetical protein
IS66 family insertion sequence hypothetical protein CDS	chromosome	3332601	3333026	426	forward	CP039837	E3175_17135	IS66 family insertion sequence hypothetical protein
IS66 family insertion sequence hypothetical protein CDS	chromosome	3347194	3347598	405	forward	CP039837	E3175_17210	IS66 family insertion sequence hypothetical protein
IS66 family transposase CDS	chromosome	903095	904680	1586	reverse	CP039837	E3175_04520	IS66 family transposase
IS66 family transposase CDS	chromosome	3333404	3334828	1425	forward	CP039837	E3175_17145	IS66 family transposase
IS66 family transposase CDS	chromosome	926113	927483	1371	reverse	CP039837	E3175_04600	IS66 family transposase
IS66 family transposase CDS	chromosome	3331978	3332481	504	reverse	CP039837	E3175_17130	IS66 family transposase
IS66 family transposase CDS	chromosome	3347855	3348235	381	forward	CP039837	E3175_17220	IS66 family transposase
IS66 family transposase CDS	chromosome	3336495	3336863	369	forward	CP039837	E3175_17160	IS66 family transposase
IS66 family transposase CDS	chromosome	3336276	3336464	189	forward	CP039837	E3175_17155	IS66 family transposase
IS66-like element ISEc8 family transposase CDS	chromosome	928775	929395	621	forward	CP039837	E3175_04620	IS66-like element ISEc8 family transposase
IS110-like element ISEc20 family transposase CDS	chromosome	1725562	1726758	1197	reverse	CP039837	E3175_08420	IS110-like element ISEc20 family transposase
IS110-like element ISEc20 family transposase CDS	chromosome	2984681	2985877	1197	forward	CP039837	E3175_15085	IS110-like element ISEc20 family transposase
IS110-like element ISEc45 family transposase CDS	chromosome	3335082	3336215	1134	reverse	CP039837	E3175_17150	IS110-like element ISEc45 family transposase
IS200/IS605 family element transposase accessoryprotein TnpB CDS	chromosome	1536639	1537847	1209	forward	CP039837	E3175_07580	IS200/IS605 family element transposase accessoryprotein TnpB
IS200/IS605 family element transposase accessoryprotein TnpB CDS	chromosome	4906834	4908042	1209	reverse	CP039837	E3175_24650	IS200/IS605 family element transposase accessoryprotein TnpB
IS200/IS605-like element IS609 family transposase CDS	chromosome	4908050	4908481	432	forward	CP039837	E3175_24655	IS200/IS605-like element IS609 family transposase
IS256 family transposase CDS	chromosome	2956010	2956644	635	forward	CP039837	E3175_14930	IS256 family transposase
IS256 family transposase CDS	chromosome	905615	905965	351	reverse	CP039837	E3175_04535	IS256 family transposase
IS256 family transposase CDS	chromosome	3144462	3144680	219	reverse	CP039837	E3175_16035	IS256 family transposase
IS256 family transposase CDS	chromosome	3727825	3727946	122	reverse	CP039837	E3175_19065	IS256 family transposase
IS481 family transposase CDS	chromosome	1175599	1175763	165	reverse	CP039837	E3175_05810	IS481 family transposase
IS481 family transposase CDS	chromosome	4089718	4089846	129	reverse	CP039837	E3175_20835	IS481 family transposase
IS481 family transposase CDS	chromosome	922308	922416	109	reverse	CP039837	E3175_04575	IS481 family transposase
IS630 family transposase CDS	chromosome	916328	917305	978	reverse	CP039837	E3175_04545	IS630 family transposase
ISAs1 family transposase CDS	chromosome	2778155	2779316	1162	reverse	CP039837	E3175_14100	ISAs1 family transposase
ISAs1 family transposase CDS	chromosome	3848422	3849558	1137	reverse	CP039837	E3175_19815	ISAs1 family transposase
ISAs1 family transposase CDS	chromosome	3997723	3998859	1137	forward	CP039837	E3175_20520	ISAs1 family transposase
ISAs1 family transposase CDS	chromosome	4425467	4426603	1137	reverse	CP039837	E3175_22570	ISAs1 family transposase
ISAs1 family transposase CDS	chromosome	2056939	2057939	1001	forward	CP039837	E3175_10140	ISAs1 family transposase
ISAs1-like element ISEc26 family transposase CDS	chromosome	4421886	4423058	1173	reverse	CP039837	E3175_22550	ISAs1-like element ISEc26 family transposase
IS91 family transposase CDS	pUSDA5905_3	2573	3112	540	1	reverse	E3175_27270	IS91 family transposase
IS3 family transposase CDS	pUSDA5905_2	43492	44705	1215	2	reverse	E3175_27595	IS3 family transposase
IS3 family transposase CDS	pUSDA5905_2	24097	24312	216	1	forward	E3175_27460	IS3 family transposase
IS3 family transposase CDS	pUSDA5905_2	8304	8447	144	1	reverse	E3175_27375	IS3 family transposase
IS3 family transposase CDS	pUSDA5905_2	8158	8301	144	1	reverse	E3175_27370	IS3 family transposase
IS4 family transposase CDS	pUSDA5905_2	61047	62387	1341	1	forward	E3175_27755	IS4 family transposase
IS21 family transposase CDS	pUSDA5905_2	38953	39696	744	1	forward	E3175_27570	IS21 family transposase
IS66 family insertion sequence hypothetical protein CDS	pUSDA5905_2	35322	35726	405	1	forward	E3175_27545	IS66 family insertion sequence hypothetical protein
IS66-like element ISEc22 family transposase CDS	pUSDA5905_2	36119	37657	1539	1	forward	E3175_27555	IS66-like element ISEc22 family transposase
IS110 family transposase CDS	pUSDA5905_2	24269	24585	317	1	reverse	E3175_27465	IS110 family transposase

## Sheet: DEC5A
Supplemental Table 3. The insertion element content of E. coli O55:H7 strain DEC5A as determined by NCBI annotation.
Name	Type	Start	End	Length	Direction	Accession	Locus-tag	Product
IS1 encoded protein CDS	chromosome	198853	198945	93	forward	CP038394	E3155_01020	IS1 encoded protein
IS1 family transposase CDS	chromosome	4703098	4703795	698	reverse	CP038394	E3155_23465	IS1 family transposase
IS1 family transposase CDS	chromosome	5088387	5089062	676	forward	CP038394	E3155_25245	IS1 family transposase
IS1 family transposase CDS	chromosome	911982	912131	150	reverse	CP038394	E3155_04530	IS1 family transposase
IS3 family transposase CDS	chromosome	898059	899272	1215	forward	CP038394	E3155_04505	IS3 family transposase
IS3 family transposase CDS	chromosome	4711859	4713072	1215	forward	CP038394	E3155_23505	IS3 family transposase
IS3 family transposase CDS	chromosome	130305	130612	308	reverse	CP038394	E3155_00690	IS3 family transposase
IS3 family transposase CDS	chromosome	2965132	2965311	180	reverse	CP038394	E3155_15010	IS3 family transposase
IS3 family transposase CDS	chromosome	893956	894099	144	reverse	CP038394	E3155_04475	IS3 family transposase
IS3 family transposase CDS	chromosome	4701611	4701742	132	forward	CP038394	E3155_23435	IS3 family transposase
IS3-like element ISEc31 family transposase CDS	chromosome	133317	134530	1215	reverse	CP038394	E3155_00725	IS3-like element ISEc31 family transposase
IS3-like element ISEc31 family transposase CDS	chromosome	889236	890449	1215	reverse	CP038394	E3155_04435	IS3-like element ISEc31 family transposase
IS3-like element ISEc31 family transposase CDS	chromosome	2036081	2037294	1215	reverse	CP038394	E3155_10020	IS3-like element ISEc31 family transposase
IS3-like element ISEc31 family transposase CDS	chromosome	2973526	2974739	1215	forward	CP038394	E3155_15085	IS3-like element ISEc31 family transposase
IS4 family transposase CDS	chromosome	914787	916055	1269	reverse	CP038394	E3155_04550	IS4 family transposase
IS4 family transposase CDS	chromosome	4472072	4472250	179	forward	CP038394	E3155_22410	IS4 family transposase
IS21-like element ISEc12 family transposase CDS	chromosome	883810	885351	1542	reverse	CP038394	E3155_04385	IS21-like element ISEc12 family transposase
IS66 family insertion sequence element accessoryprotein TnpB CDS	chromosome	920952	921083	132	forward	CP038394	E3155_04585	IS66 family insertion sequence element accessoryprotein TnpB
IS66 family insertion sequence hypothetical protein CDS	chromosome	920194	920868	675	reverse	CP038394	E3155_04580	IS66 family insertion sequence hypothetical protein
IS66 family insertion sequence hypothetical protein CDS	chromosome	896091	896516	426	reverse	CP038394	E3155_04490	IS66 family insertion sequence hypothetical protein
IS66 family insertion sequence hypothetical protein CDS	chromosome	895744	896094	351	reverse	CP038394	E3155_04485	IS66 family insertion sequence hypothetical protein
IS66 family insertion sequence hypothetical protein CDS	chromosome	919850	920197	348	reverse	CP038394	E3155_04575	IS66 family insertion sequence hypothetical protein
IS66 family insertion sequence hypothetical protein CDS	chromosome	4697951	4698298	348	forward	CP038394	E3155_23420	IS66 family insertion sequence hypothetical protein
IS66 family transposase CDS	chromosome	894128	895713	1586	reverse	CP038394	E3155_04480	IS66 family transposase
IS66 family transposase CDS	chromosome	4698348	4699733	1386	forward	CP038394	E3155_23425	IS66 family transposase
IS66 family transposase CDS	chromosome	918460	919830	1371	reverse	CP038394	E3155_04570	IS66 family transposase
IS66-like element ISEc8 family transposase CDS	chromosome	921122	921742	621	forward	CP038394	E3155_04590	IS66-like element ISEc8 family transposase
IS110 family transposase CDS	chromosome	1744864	1746060	1197	reverse	CP038394	E3155_08650	IS110 family transposase
IS110 family transposase CDS	chromosome	2878599	2879795	1197	reverse	CP038394	E3155_14580	IS110 family transposase
IS200/IS605-like element IS609 family transposase CDS	chromosome	4779557	4779988	432	forward	CP038394	E3155_23810	IS200/IS605-like element IS609 family transposase
IS256 family transposase CDS	chromosome	2965991	2966625	635	forward	CP038394	E3155_15020	IS256 family transposase
IS256 family transposase CDS	chromosome	896648	896998	351	reverse	CP038394	E3155_04495	IS256 family transposase
IS256 family transposase CDS	chromosome	3563291	3563412	122	reverse	CP038394	E3155_18015	IS256 family transposase
IS481 family transposase CDS	chromosome	1168000	1168164	165	reverse	CP038394	E3155_05795	IS481 family transposase
IS481 family transposase CDS	chromosome	3971718	3971846	129	reverse	CP038394	E3155_20115	IS481 family transposase
IS481 family transposase CDS	chromosome	914655	914763	109	reverse	CP038394	E3155_04545	IS481 family transposase
IS630 family transposase CDS	chromosome	908674	909651	978	reverse	CP038394	E3155_04515	IS630 family transposase
ISAs1 family transposase CDS	chromosome	2698404	2699547	1144	reverse	CP038394	E3155_13620	ISAs1 family transposase
ISAs1 family transposase CDS	chromosome	3683882	3685018	1137	reverse	CP038394	E3155_18760	ISAs1 family transposase
ISAs1 family transposase CDS	chromosome	3833175	3834311	1137	forward	CP038394	E3155_19470	ISAs1 family transposase
ISAs1 family transposase CDS	chromosome	4260178	4261314	1137	reverse	CP038394	E3155_21475	ISAs1 family transposase
ISAs1 family transposase CDS	chromosome	1999390	2000390	1001	forward	CP038394	E3155_09780	ISAs1 family transposase
ISAs1-like element ISEc26 family transposase CDS	chromosome	4256597	4257769	1173	reverse	CP038394	E3155_21455	ISAs1-like element ISEc26 family transposase
IS3 family transposase CDS	pDEC5A-4	3884	5097	1215	2	reverse	E3155_26385	IS3 family transposase
IS3 family transposase CDS	pDEC5A-4	31703	32376	674	1	forward	E3155_26635	IS3 family transposase
IS3 family transposase CDS	pDEC5A-4	10076	10481	406	1	reverse	E3155_26435	IS3 family transposase
IS3 family transposase CDS	pDEC5A-4	47398	47562	165	1	forward	E3155_26715	IS3 family transposase
IS3 family transposase CDS	pDEC5A-4	31337	31480	144	1	reverse	E3155_26625	IS3 family transposase
IS3 family transposase CDS	pDEC5A-4	31483	31626	144	1	reverse	E3155_26630	IS3 family transposase
IS4 family transposase CDS	pDEC5A-4	21440	22780	1341	1	forward	E3155_26550	IS4 family transposase
IS21 family transposase CDS	pDEC5A-4	1	66091	744	2	forward	E3155_26360	IS21 family transposase
IS66 family insertion sequence hypothetical protein CDS	pDEC5A-4	61795	62199	405	1	forward	E3155_26815	IS66 family insertion sequence hypothetical protein
IS66 family insertion sequence hypothetical protein CDS	pDEC5A-4	62196	62543	348	1	forward	E3155_26820	IS66 family insertion sequence hypothetical protein
IS66-like element ISEc22 family transposase CDS	pDEC5A-4	62592	64130	1539	1	forward	E3155_26825	IS66-like element ISEc22 family transposase
IS110 family transposase CDS	pDEC5A-4	47519	47835	317	1	reverse	E3155_26720	IS110 family transposase

## Sheet: DEC5B
Supplemental Table 3. The insertion element content of E. coli O55:H7 strain DEC5B as determined by NCBI annotation.
Name	Type	Start	End	Length	Direction	Accession	Locus-tag	Product
IS1 encoded protein CDS	chromosome	210951	211043	93	forward	CP038389	E3156_01100	IS1 encoded protein
IS1 family transposase CDS	chromosome	5079429	5080104	676	forward	CP038389	E3156_25220	IS1 family transposase
IS1 family transposase CDS	chromosome	926371	926520	150	reverse	CP038389	E3156_04630	IS1 family transposase
IS1 family transposase CDS	chromosome	2754474	2754593	120	forward	CP038389	E3156_13925	IS1 family transposase
IS3 family transposase CDS	chromosome	452009	453237	1230	reverse	CP038389	E3156_02215	IS3 family transposase
IS3 family transposase CDS	chromosome	2037111	2038339	1230	forward	CP038389	E3156_09985	IS3 family transposase
IS3 family transposase CDS	chromosome	2258729	2259957	1230	forward	CP038389	E3156_11350	IS3 family transposase
IS3 family transposase CDS	chromosome	2643221	2644449	1230	forward	CP038389	E3156_13435	IS3 family transposase
IS3 family transposase CDS	chromosome	2946959	2948187	1230	forward	CP038389	E3156_14855	IS3 family transposase
IS3 family transposase CDS	chromosome	3746951	3748179	1230	reverse	CP038389	E3156_18980	IS3 family transposase
IS3 family transposase CDS	chromosome	4122279	4123507	1230	reverse	CP038389	E3156_20710	IS3 family transposase
IS3 family transposase CDS	chromosome	4157379	4158607	1230	forward	CP038389	E3156_20855	IS3 family transposase
IS3 family transposase CDS	chromosome	133139	134352	1215	reverse	CP038389	E3156_00725	IS3 family transposase
IS3 family transposase CDS	chromosome	1614060	1615217	1158	reverse	CP038389	E3156_08050	IS3 family transposase
IS3 family transposase CDS	chromosome	1290939	1292086	1149	reverse	CP038389	E3156_06455	IS3 family transposase
IS3 family transposase CDS	chromosome	2194461	2195608	1149	forward	CP038389	E3156_11005	IS3 family transposase
IS3 family transposase CDS	chromosome	2228375	2229522	1149	reverse	CP038389	E3156_11215	IS3 family transposase
IS3 family transposase CDS	chromosome	3274351	3275498	1149	forward	CP038389	E3156_16580	IS3 family transposase
IS3 family transposase CDS	chromosome	4069903	4071050	1149	forward	CP038389	E3156_20480	IS3 family transposase
IS3 family transposase CDS	chromosome	4700604	4701751	1149	forward	CP038389	E3156_23455	IS3 family transposase
IS3 family transposase CDS	chromosome	130127	130434	308	reverse	CP038389	E3156_00690	IS3 family transposase
IS3 family transposase CDS	chromosome	2939154	2939333	180	reverse	CP038389	E3156_14795	IS3 family transposase
IS3 family transposase CDS	chromosome	909658	909801	144	reverse	CP038389	E3156_04585	IS3 family transposase
IS3-like element IS2 family transposase CDS	chromosome	926697	927970	1275	reverse	CP038389	E3156_04635	IS3-like element IS2 family transposase
IS3-like element IS2 family transposase CDS	chromosome	2106369	2107642	1275	reverse	CP038389	E3156_10415	IS3-like element IS2 family transposase
IS3-like element IS2 family transposase CDS	chromosome	2854033	2855306	1275	reverse	CP038389	E3156_14375	IS3-like element IS2 family transposase
IS3-like element IS2 family transposase CDS	chromosome	4545232	4546505	1275	reverse	CP038389	E3156_22815	IS3-like element IS2 family transposase
IS3-like element IS2 family transposase CDS	chromosome	4699205	4700478	1275	forward	CP038389	E3156_23450	IS3-like element IS2 family transposase
IS3-like element ISEc31 family transposase CDS	chromosome	901190	902403	1215	forward	CP038389	E3156_04505	IS3-like element ISEc31 family transposase
IS3-like element ISEc31 family transposase CDS	chromosome	904074	905287	1215	reverse	CP038389	E3156_04530	IS3-like element ISEc31 family transposase
IS3-like element ISEc31 family transposase CDS	chromosome	2032732	2033945	1215	reverse	CP038389	E3156_09960	IS3-like element ISEc31 family transposase
IS3-like element ISEc31 family transposase CDS	chromosome	2144589	2145802	1215	reverse	CP038389	E3156_10705	IS3-like element ISEc31 family transposase
IS3-like element ISEc31 family transposase CDS	chromosome	2950119	2951332	1215	forward	CP038389	E3156_14870	IS3-like element ISEc31 family transposase
IS4 family transposase CDS	chromosome	929923	931191	1269	reverse	CP038389	E3156_04655	IS4 family transposase
IS4 family transposase CDS	chromosome	4501253	4501431	179	forward	CP038389	E3156_22610	IS4 family transposase
IS21-like element ISEc12 family transposase CDS	chromosome	897381	898922	1542	reverse	CP038389	E3156_04470	IS21-like element ISEc12 family transposase
IS66 family insertion sequence element accessoryprotein TnpB CDS	chromosome	936087	936218	132	forward	CP038389	E3156_04690	IS66 family insertion sequence element accessoryprotein TnpB
IS66 family insertion sequence hypothetical protein CDS	chromosome	935329	936003	675	reverse	CP038389	E3156_04685	IS66 family insertion sequence hypothetical protein
IS66 family insertion sequence hypothetical protein CDS	chromosome	911793	912218	426	reverse	CP038389	E3156_04600	IS66 family insertion sequence hypothetical protein
IS66 family insertion sequence hypothetical protein CDS	chromosome	911446	911796	351	reverse	CP038389	E3156_04595	IS66 family insertion sequence hypothetical protein
IS66 family insertion sequence hypothetical protein CDS	chromosome	934985	935332	348	reverse	CP038389	E3156_04680	IS66 family insertion sequence hypothetical protein
IS66 family transposase CDS	chromosome	909830	911415	1586	reverse	CP038389	E3156_04590	IS66 family transposase
IS66 family transposase CDS	chromosome	933595	934965	1371	reverse	CP038389	E3156_04675	IS66 family transposase
IS66-like element ISEc8 family transposase CDS	chromosome	936257	936877	621	forward	CP038389	E3156_04695	IS66-like element ISEc8 family transposase
IS200/IS605-like element IS609 family transposase CDS	chromosome	4770595	4771026	432	forward	CP038389	E3156_23775	IS200/IS605-like element IS609 family transposase
IS256 family transposase CDS	chromosome	2646558	2647766	1209	forward	CP038389	E3156_13455	IS256 family transposase
IS256 family transposase CDS	chromosome	2940014	2940648	635	forward	CP038389	E3156_14805	IS256 family transposase
IS256 family transposase CDS	chromosome	912350	912700	351	reverse	CP038389	E3156_04605	IS256 family transposase
IS481 family transposase CDS	chromosome	1182966	1183130	165	reverse	CP038389	E3156_05895	IS481 family transposase
IS481 family transposase CDS	chromosome	3948094	3948222	129	reverse	CP038389	E3156_19910	IS481 family transposase
IS481 family transposase CDS	chromosome	929791	929899	109	reverse	CP038389	E3156_04650	IS481 family transposase
IS630 family transposase CDS	chromosome	923063	924040	978	reverse	CP038389	E3156_04615	IS630 family transposase
ISAs1 family transposase CDS	chromosome	2752930	2754107	1178	reverse	CP038389	E3156_13920	ISAs1 family transposase
ISAs1 family transposase CDS	chromosome	3815491	3816627	1137	forward	CP038389	E3156_19285	ISAs1 family transposase
ISAs1 family transposase CDS	chromosome	4288825	4289961	1137	reverse	CP038389	E3156_21675	ISAs1 family transposase
ISAs1 family transposase CDS	chromosome	3664404	3665481	1078	reverse	CP038389	E3156_18555	ISAs1 family transposase
ISAs1 family transposase CDS	chromosome	2000161	2001161	1001	forward	CP038389	E3156_09745	ISAs1 family transposase
ISAs1-like element ISEc26 family transposase CDS	chromosome	4285243	4286415	1173	reverse	CP038389	E3156_21655	ISAs1-like element ISEc26 family transposase
IS91 family transposase CDS	pDEC5B-3	1342	1881	540	1	forward	E3156_26310	IS91 family transposase
IS1 family transposase CDS	pDEC5B-4	5273	5407	135	1	forward	E3156_26400	IS1 family transposase
IS3 family transposase CDS	pDEC5B-4	18830	20058	1230	2	forward	E3156_26520	IS3 family transposase
IS3 family transposase CDS	pDEC5B-4	30759	31972	1215	2	forward	E3156_26630	IS3 family transposase
IS3 family transposase CDS	pDEC5B-4	3453	4600	1149	2	reverse	E3156_26390	IS3 family transposase
IS3 family transposase CDS	pDEC5B-4	51750	52897	1149	2	forward	E3156_26805	IS3 family transposase
IS3 family transposase CDS	pDEC5B-4	59493	60622	1130	1	reverse	E3156_26835	IS3 family transposase
IS3 family transposase CDS	pDEC5B-4	7088	8104	1017	1	forward	E3156_26425	IS3 family transposase
IS3 family transposase CDS	pDEC5B-4	63344	63988	645	1	reverse	E3156_26865	IS3 family transposase
IS3 family transposase CDS	pDEC5B-4	66350	66820	471	1	reverse	E3156_26890	IS3 family transposase
IS3 family transposase CDS	pDEC5B-4	16223	16378	156	1	forward	E3156_26490	IS3 family transposase
IS3 family transposase CDS	pDEC5B-4	13133	13279	147	1	forward	E3156_26465	IS3 family transposase
IS21 family transposase CDS	pDEC5B-4	68892	69954	1063	1	forward	E3156_26910	IS21 family transposase
IS21 family transposase CDS	pDEC5B-4	67857	68879	1023	1	reverse	E3156_26905	IS21 family transposase
IS21 family transposase CDS	pDEC5B-4	66901	67017	117	1	forward	E3156_26895	IS21 family transposase
IS66 family transposase CDS	pDEC5B-4	64051	64542	492	1	forward	E3156_26870	IS66 family transposase
IS110 family transposase CDS	pDEC5B-4	6806	7016	211	1	forward	E3156_26420	IS110 family transposase
IS481 family transposase CDS	pDEC5B-4	58454	59569	1116	1	forward	E3156_26830	IS481 family transposase
IS630 family transposase CDS	pDEC5B-4	52917	53333	417	1	forward	E3156_26810	IS630 family transposase
IS1 family transposase CDS	pDEC5B-5	24626	24760	135	1	forward	E3156_27120	IS1 family transposase
IS3 family transposase CDS	pDEC5B-5	46046	47259	1215	2	reverse	E3156_27255	IS3 family transposase
IS3 family transposase CDS	pDEC5B-5	22574	23692	1119	1	reverse	E3156_27100	IS3 family transposase
IS3 family transposase CDS	pDEC5B-5	27019	27860	842	1	reverse	E3156_27135	IS3 family transposase
IS3 family transposase CDS	pDEC5B-5	30293	30895	603	1	forward	E3156_27170	IS3 family transposase
IS3 family transposase CDS	pDEC5B-5	33201	33719	519	1	forward	E3156_27200	IS3 family transposase
IS3 family transposase CDS	pDEC5B-5	20406	20555	150	1	forward	E3156_27075	IS3 family transposase
IS4 family transposase CDS	pDEC5B-5	44934	45539	606	1	reverse	E3156_27240	IS4 family transposase
IS4 family transposase CDS	pDEC5B-5	44453	44899	447	1	forward	E3156_27235	IS4 family transposase
IS21 family transposase CDS	pDEC5B-5	19137	19331	195	1	forward	E3156_27065	IS21 family transposase
IS21 family transposase CDS	pDEC5B-5	21945	22082	138	1	forward	E3156_27090	IS21 family transposase
IS21-like element IS100 family transposase CDS	pDEC5B-5	31742	32532	791	1	reverse	E3156_27185	IS21-like element IS100 family transposase
IS21-like element ISEc10 family transposase CDS	pDEC5B-5	57814	59313	1500	1	forward	E3156_27330	IS21-like element ISEc10 family transposase
IS256 family transposase CDS	pDEC5B-5	21519	21812	294	1	reverse	E3156_27085	IS256 family transposase
IS481 family transposase CDS	pDEC5B-5	23754	23972	219	1	forward	E3156_27105	IS481 family transposase
IS630 family transposase CDS	pDEC5B-5	34876	35309	434	1	reverse	E3156_27215	IS630 family transposase

## Sheet: DEC5D
Supplemental Table 3. The insertion element content of E. coli O55:H7 strain DEC5D as determined by NCBI annotation.
Name	Type	Start	End	Length	Direction	Accession	Locus-tag	Product
IS1 encoded protein CDS	chromosome	198882	198974	93	forward	CP038386	E3157_01020	IS1 encoded protein
IS1 family transposase CDS	chromosome	4980978	4981653	676	forward	CP038386	E3157_24455	IS1 family transposase
IS1 family transposase CDS	chromosome	920440	920589	150	reverse	CP038386	E3157_04545	IS1 family transposase
IS1 family transposase CDS	chromosome	2622053	2622172	120	forward	CP038386	E3157_12935	IS1 family transposase
IS3 family transposase CDS	chromosome	4682917	4684130	1215	reverse	CP038386	E3157_22995	IS3 family transposase
IS3 family transposase CDS	chromosome	893907	894801	895	reverse	CP038386	E3157_04415	IS3 family transposase
IS3 family transposase CDS	chromosome	2815095	2815466	372	forward	CP038386	E3157_13870	IS3 family transposase
IS3 family transposase CDS	chromosome	130337	130644	308	reverse	CP038386	E3157_00690	IS3 family transposase
IS3 family transposase CDS	chromosome	892412	892654	243	reverse	CP038386	E3157_04400	IS3 family transposase
IS3 family transposase CDS	chromosome	2805491	2805670	180	reverse	CP038386	E3157_13795	IS3 family transposase
IS3 family transposase CDS	chromosome	901205	901348	144	reverse	CP038386	E3157_04480	IS3 family transposase
IS3-like element ISEc31 family transposase CDS	chromosome	133347	134560	1215	reverse	CP038386	E3157_00725	IS3-like element ISEc31 family transposase
IS3-like element ISEc31 family transposase CDS	chromosome	882728	883941	1215	reverse	CP038386	E3157_04360	IS3-like element ISEc31 family transposase
IS3-like element ISEc31 family transposase CDS	chromosome	885685	886898	1215	reverse	CP038386	E3157_04370	IS3-like element ISEc31 family transposase
IS3-like element ISEc31 family transposase CDS	chromosome	889289	890502	1215	forward	CP038386	E3157_04385	IS3-like element ISEc31 family transposase
IS3-like element ISEc31 family transposase CDS	chromosome	892654	893867	1215	reverse	CP038386	E3157_04405	IS3-like element ISEc31 family transposase
IS3-like element ISEc31 family transposase CDS	chromosome	896026	897239	1215	forward	CP038386	E3157_04440	IS3-like element ISEc31 family transposase
IS3-like element ISEc31 family transposase CDS	chromosome	899238	900451	1215	forward	CP038386	E3157_04465	IS3-like element ISEc31 family transposase
IS3-like element ISEc31 family transposase CDS	chromosome	905148	906361	1215	reverse	CP038386	E3157_04510	IS3-like element ISEc31 family transposase
IS3-like element ISEc31 family transposase CDS	chromosome	907098	908311	1215	reverse	CP038386	E3157_04520	IS3-like element ISEc31 family transposase
IS3-like element ISEc31 family transposase CDS	chromosome	1995137	1996350	1215	reverse	CP038386	E3157_09625	IS3-like element ISEc31 family transposase
IS3-like element ISEc31 family transposase CDS	chromosome	2042918	2044131	1215	reverse	CP038386	E3157_09905	IS3-like element ISEc31 family transposase
IS3-like element ISEc31 family transposase CDS	chromosome	2813843	2815056	1215	reverse	CP038386	E3157_13865	IS3-like element ISEc31 family transposase
IS3-like element ISEc31 family transposase CDS	chromosome	2815476	2816689	1215	reverse	CP038386	E3157_13875	IS3-like element ISEc31 family transposase
IS3-like element ISEc31 family transposase CDS	chromosome	4805960	4807173	1215	reverse	CP038386	E3157_23590	IS3-like element ISEc31 family transposase
IS4 family transposase CDS	chromosome	923244	924512	1269	reverse	CP038386	E3157_04565	IS4 family transposase
IS4 family transposase CDS	chromosome	4332145	4332323	179	forward	CP038386	E3157_21385	IS4 family transposase
IS66 family insertion sequence element accessoryprotein TnpB CDS	chromosome	929409	929540	132	forward	CP038386	E3157_04600	IS66 family insertion sequence element accessoryprotein TnpB
IS66 family insertion sequence hypothetical protein CDS	chromosome	928651	929325	675	reverse	CP038386	E3157_04595	IS66 family insertion sequence hypothetical protein
IS66 family insertion sequence hypothetical protein CDS	chromosome	903340	903765	426	reverse	CP038386	E3157_04495	IS66 family insertion sequence hypothetical protein
IS66 family insertion sequence hypothetical protein CDS	chromosome	902993	903343	351	reverse	CP038386	E3157_04490	IS66 family insertion sequence hypothetical protein
IS66 family insertion sequence hypothetical protein CDS	chromosome	928307	928654	348	reverse	CP038386	E3157_04590	IS66 family insertion sequence hypothetical protein
IS66 family transposase CDS	chromosome	901377	902962	1586	reverse	CP038386	E3157_04485	IS66 family transposase
IS66 family transposase CDS	chromosome	926917	928287	1371	reverse	CP038386	E3157_04585	IS66 family transposase
IS66-like element ISEc8 family transposase CDS	chromosome	929579	930199	621	forward	CP038386	E3157_04605	IS66-like element ISEc8 family transposase
IS110-like element ISEc20 family transposase CDS	chromosome	1712398	1713594	1197	reverse	CP038386	E3157_08320	IS110-like element ISEc20 family transposase
IS200/IS605-like element IS609 family transposase CDS	chromosome	4621566	4621997	432	forward	CP038386	E3157_22645	IS200/IS605-like element IS609 family transposase
IS256 family transposase CDS	chromosome	2512446	2513654	1209	forward	CP038386	E3157_12465	IS256 family transposase
IS256 family transposase CDS	chromosome	2806350	2806984	635	forward	CP038386	E3157_13805	IS256 family transposase
IS256 family transposase CDS	chromosome	903897	904247	351	reverse	CP038386	E3157_04500	IS256 family transposase
IS481 family transposase CDS	chromosome	1162183	1162347	165	reverse	CP038386	E3157_05700	IS481 family transposase
IS481 family transposase CDS	chromosome	3785655	3785783	129	reverse	CP038386	E3157_18710	IS481 family transposase
IS481 family transposase CDS	chromosome	923112	923220	109	reverse	CP038386	E3157_04560	IS481 family transposase
IS630 family transposase CDS	chromosome	917132	918109	978	reverse	CP038386	E3157_04530	IS630 family transposase
ISAs1 family transposase CDS	chromosome	2620525	2621686	1162	reverse	CP038386	E3157_12930	ISAs1 family transposase
ISAs1 family transposase CDS	chromosome	3497308	3498444	1137	reverse	CP038386	E3157_17350	ISAs1 family transposase
ISAs1 family transposase CDS	chromosome	3647111	3648247	1137	forward	CP038386	E3157_18065	ISAs1 family transposase
ISAs1 family transposase CDS	chromosome	4120268	4121404	1137	reverse	CP038386	E3157_20450	ISAs1 family transposase
ISAs1 family transposase CDS	chromosome	1958446	1959446	1001	forward	CP038386	E3157_09390	ISAs1 family transposase
ISAs1-like element ISEc26 family transposase CDS	chromosome	4116687	4117859	1173	reverse	CP038386	E3157_20430	ISAs1-like element ISEc26 family transposase
IS91-like element ISVsa3 family transposase CDS	pDEC5D-2	570	2063	1494	1	reverse	E3157_25505	IS91-like element ISVsa3 family transposase
IS3 family transposase CDS	pDEC5D-3	19867	21080	1215	forward	CP038388	IS3 family transposase	E3157_25710
IS3 family transposase CDS	pDEC5D-3	14483	14888	406	forward	CP038388	IS3 family transposase	E3157_25660
IS3 family transposase CDS	pDEC5D-3	51095	51259	165	reverse	CP038388	IS3 family transposase	E3157_25895
IS3-like element ISEc31 family transposase CDS	pDEC5D-3	24979	26192	1215	reverse	CP038388	IS3-like element ISEc31 family transposase	E3157_25735
IS3-like element ISEc31 family transposase CDS	pDEC5D-3	52833	54046	1215	forward	CP038388	IS3-like element ISEc31 family transposase	E3157_25915
IS4 family transposase CDS	pDEC5D-3	2184	3524	1341	reverse	CP038388	IS4 family transposase	E3157_25545
IS21 family transposase CDS	pDEC5D-3	26230	26910	681	reverse	CP038388	IS21 family transposase	E3157_25745
IS66 family insertion sequence hypothetical protein CDS	pDEC5D-3	30137	30541	405	reverse	CP038388	IS66 family insertion sequence hypothetical protein	E3157_25770
IS66 family insertion sequence hypothetical protein CDS	pDEC5D-3	44260	44664	405	forward	CP038388	IS66 family insertion sequence hypothetical protein	E3157_25835
IS66 family insertion sequence hypothetical protein CDS	pDEC5D-3	29793	30140	348	reverse	CP038388	IS66 family insertion sequence hypothetical protein	E3157_25765
IS66 family insertion sequence hypothetical protein CDS	pDEC5D-3	44661	45008	348	forward	CP038388	IS66 family insertion sequence hypothetical protein	E3157_25840
IS66-like element ISEc22 family transposase CDS	pDEC5D-3	28206	29744	1539	reverse	CP038388	IS66-like element ISEc22 family transposase	E3157_25760
IS66-like element ISEc22 family transposase CDS	pDEC5D-3	45057	46595	1539	forward	CP038388	IS66-like element ISEc22 family transposase	E3157_25845
IS110 family transposase CDS	pDEC5D-3	50822	51138	317	forward	CP038388	IS110 family transposase	E3157_25890

## Sheet: DEC5E
Supplemental Table 3. The insertion element content of E. coli O55:H7 strain DEC5E as determined by NCBI annotation.
Name	Type	Start	End	Length	Direction	Accession	Locus-tag	Product
IS1 encoded protein CDS	chromosome	200501	200593	93	forward	CP038383	E3158_01025	IS1 encoded protein
IS1 family transposase CDS	chromosome	1160188	1160885	698	forward	CP038383	E3158_05770	IS1 family transposase
IS1 family transposase CDS	chromosome	3417102	3417799	698	forward	CP038383	E3158_17485	IS1 family transposase
IS1 family transposase CDS	chromosome	4454082	4454779	698	forward	CP038383	E3158_22460	IS1 family transposase
IS1 family transposase CDS	chromosome	4788039	4788736	698	reverse	CP038383	E3158_23985	IS1 family transposase
IS1 family transposase CDS	chromosome	4901530	4902227	698	reverse	CP038383	E3158_24640	IS1 family transposase
IS1 family transposase CDS	chromosome	5325022	5325697	676	forward	CP038383	E3158_26625	IS1 family transposase
IS1 family transposase CDS	chromosome	894913	895062	150	reverse	CP038383	E3158_04390	IS1 family transposase
IS1 family transposase CDS	chromosome	2655100	2655219	120	reverse	CP038383	E3158_13330	IS1 family transposase
IS1 family transposase CDS	chromosome	925892	925999	108	reverse	CP038383	E3158_04585	IS1 family transposase
IS3 family transposase CDS	chromosome	2283457	2284730	1274	reverse	CP038383	E3158_11350	IS3 family transposase
IS3 family transposase CDS	chromosome	565638	566851	1215	reverse	CP038383	E3158_02845	IS3 family transposase
IS3 family transposase CDS	chromosome	878340	879553	1215	reverse	CP038383	E3158_04345	IS3 family transposase
IS3 family transposase CDS	chromosome	898532	899745	1215	forward	CP038383	E3158_04415	IS3 family transposase
IS3 family transposase CDS	chromosome	927128	928341	1215	reverse	CP038383	E3158_04605	IS3 family transposase
IS3 family transposase CDS	chromosome	1300955	1302168	1215	forward	CP038383	E3158_06485	IS3 family transposase
IS3 family transposase CDS	chromosome	1893644	1894857	1215	reverse	CP038383	E3158_09370	IS3 family transposase
IS3 family transposase CDS	chromosome	2234490	2235703	1215	forward	CP038383	E3158_11045	IS3 family transposase
IS3 family transposase CDS	chromosome	2345240	2346453	1215	reverse	CP038383	E3158_11740	IS3 family transposase
IS3 family transposase CDS	chromosome	2438458	2439671	1215	reverse	CP038383	E3158_12240	IS3 family transposase
IS3 family transposase CDS	chromosome	2865101	2866314	1215	reverse	CP038383	E3158_14335	IS3 family transposase
IS3 family transposase CDS	chromosome	3268248	3269461	1215	forward	CP038383	E3158_16625	IS3 family transposase
IS3 family transposase CDS	chromosome	3388744	3389957	1215	forward	CP038383	E3158_17340	IS3 family transposase
IS3 family transposase CDS	chromosome	3431453	3432666	1215	reverse	CP038383	E3158_17585	IS3 family transposase
IS3 family transposase CDS	chromosome	3787485	3788698	1215	reverse	CP038383	E3158_19260	IS3 family transposase
IS3 family transposase CDS	chromosome	4286498	4287711	1215	forward	CP038383	E3158_21625	IS3 family transposase
IS3 family transposase CDS	chromosome	4425785	4426998	1215	forward	CP038383	E3158_22285	IS3 family transposase
IS3 family transposase CDS	chromosome	134983	136178	1196	reverse	CP038383	E3158_00730	IS3 family transposase
IS3 family transposase CDS	chromosome	3404500	3405444	945	forward	CP038383	E3158_17415	IS3 family transposase
IS3 family transposase CDS	chromosome	4886179	4886918	740	reverse	CP038383	E3158_24540	IS3 family transposase
IS3 family transposase CDS	chromosome	4883430	4883917	488	reverse	CP038383	E3158_24525	IS3 family transposase
IS3 family transposase CDS	chromosome	130337	130644	308	reverse	CP038383	E3158_00690	IS3 family transposase
IS3 family transposase CDS	chromosome	3394363	3394578	216	forward	CP038383	E3158_17375	IS3 family transposase
IS3 family transposase CDS	chromosome	2478084	2478263	180	forward	CP038383	E3158_12490	IS3 family transposase
IS3 family transposase CDS	chromosome	4853225	4853401	177	reverse	CP038383	E3158_24295	IS3 family transposase
IS3 family transposase CDS	chromosome	4873361	4873492	132	forward	CP038383	E3158_24465	IS3 family transposase
IS3-like element IS1353 family transposase CDS	chromosome	133410	134954	1545	forward	CP038383	E3158_00725	IS3-like element IS1353 family transposase
IS3-like element IS1353 family transposase CDS	chromosome	419705	421249	1545	forward	CP038383	E3158_02050	IS3-like element IS1353 family transposase
IS3-like element IS1353 family transposase CDS	chromosome	705501	707045	1545	reverse	CP038383	E3158_03545	IS3-like element IS1353 family transposase
IS3-like element IS1353 family transposase CDS	chromosome	1223625	1225169	1545	reverse	CP038383	E3158_06090	IS3-like element IS1353 family transposase
IS3-like element IS1353 family transposase CDS	chromosome	1548160	1549704	1545	forward	CP038383	E3158_07725	IS3-like element IS1353 family transposase
IS3-like element IS1353 family transposase CDS	chromosome	1812379	1813923	1545	forward	CP038383	E3158_08940	IS3-like element IS1353 family transposase
IS3-like element IS1353 family transposase CDS	chromosome	2325589	2327133	1545	reverse	CP038383	E3158_11640	IS3-like element IS1353 family transposase
IS3-like element IS1353 family transposase CDS	chromosome	3019689	3021233	1545	reverse	CP038383	E3158_15110	IS3-like element IS1353 family transposase
IS3-like element IS1353 family transposase CDS	chromosome	3282601	3284145	1545	forward	CP038383	E3158_16735	IS3-like element IS1353 family transposase
IS3-like element IS1353 family transposase CDS	chromosome	3678385	3679929	1545	forward	CP038383	E3158_18700	IS3-like element IS1353 family transposase
IS3-like element IS1353 family transposase CDS	chromosome	3850926	3852470	1545	reverse	CP038383	E3158_19595	IS3-like element IS1353 family transposase
IS3-like element IS1353 family transposase CDS	chromosome	4592298	4593842	1545	reverse	CP038383	E3158_23095	IS3-like element IS1353 family transposase
IS3-like element IS1353 family transposase CDS	chromosome	5050318	5051862	1545	reverse	CP038383	E3158_25380	IS3-like element IS1353 family transposase
IS3-like element IS1353 family transposase CDS	chromosome	5091522	5093066	1545	forward	CP038383	E3158_25615	IS3-like element IS1353 family transposase
IS3-like element IS1353 family transposase CDS	chromosome	5202965	5204509	1545	forward	CP038383	E3158_26110	IS3-like element IS1353 family transposase
IS3-like element IS1353 family transposase CDS	chromosome	5364620	5366164	1545	forward	CP038383	E3158_26840	IS3-like element IS1353 family transposase
IS3-like element ISEc31 family transposase CDS	chromosome	2110503	2111716	1215	reverse	CP038383	E3158_10510	IS3-like element ISEc31 family transposase
IS3-like element ISEc31 family transposase CDS	chromosome	2468670	2469883	1215	reverse	CP038383	E3158_12420	IS3-like element ISEc31 family transposase
IS4 family transposase CDS	chromosome	897717	898475	759	reverse	CP038383	E3158_04410	IS4 family transposase
IS4 family transposase CDS	chromosome	899789	900298	510	reverse	CP038383	E3158_04420	IS4 family transposase
IS4 family transposase CDS	chromosome	4670359	4670537	179	forward	CP038383	E3158_23415	IS4 family transposase
IS66 family insertion sequence element accessoryprotein TnpB CDS	chromosome	905196	905327	132	forward	CP038383	E3158_04455	IS66 family insertion sequence element accessoryprotein TnpB
IS66 family insertion sequence element accessoryprotein TnpB CDS	chromosome	3393780	3393854	75	reverse	CP038383	E3158_17365	IS66 family insertion sequence element accessoryprotein TnpB
IS66 family insertion sequence hypothetical protein CDS	chromosome	904438	905112	675	reverse	CP038383	E3158_04450	IS66 family insertion sequence hypothetical protein
IS66 family insertion sequence hypothetical protein CDS	chromosome	880335	880760	426	reverse	CP038383	E3158_04360	IS66 family insertion sequence hypothetical protein
IS66 family insertion sequence hypothetical protein CDS	chromosome	3393851	3394276	426	reverse	CP038383	E3158_17370	IS66 family insertion sequence hypothetical protein
IS66 family insertion sequence hypothetical protein CDS	chromosome	3428715	3429140	426	forward	CP038383	E3158_17565	IS66 family insertion sequence hypothetical protein
IS66 family insertion sequence hypothetical protein CDS	chromosome	913635	914039	405	forward	CP038383	E3158_04535	IS66 family insertion sequence hypothetical protein
IS66 family insertion sequence hypothetical protein CDS	chromosome	4869323	4869703	381	forward	CP038383	E3158_24445	IS66 family insertion sequence hypothetical protein
IS66 family insertion sequence hypothetical protein CDS	chromosome	879988	880338	351	reverse	CP038383	E3158_04355	IS66 family insertion sequence hypothetical protein
IS66 family insertion sequence hypothetical protein CDS	chromosome	3429137	3429487	351	forward	CP038383	E3158_17570	IS66 family insertion sequence hypothetical protein
IS66 family insertion sequence hypothetical protein CDS	chromosome	904094	904441	348	reverse	CP038383	E3158_04445	IS66 family insertion sequence hypothetical protein
IS66 family insertion sequence hypothetical protein CDS	chromosome	914036	914383	348	forward	CP038383	E3158_04540	IS66 family insertion sequence hypothetical protein
IS66 family insertion sequence hypothetical protein CDS	chromosome	4869700	4870047	348	forward	CP038383	E3158_24450	IS66 family insertion sequence hypothetical protein
IS66 family insertion sequence hypothetical protein CDS	chromosome	943121	943402	282	forward	CP038383	E3158_04705	IS66 family insertion sequence hypothetical protein
IS66 family transposase CDS	chromosome	943776	945377	1602	forward	CP038383	E3158_04715	IS66 family transposase
IS66 family transposase CDS	chromosome	3429518	3431086	1569	forward	CP038383	E3158_17575	IS66 family transposase
IS66 family transposase CDS	chromosome	4870097	4871482	1386	forward	CP038383	E3158_24455	IS66 family transposase
IS66 family transposase CDS	chromosome	902704	904074	1371	reverse	CP038383	E3158_04440	IS66 family transposase
IS66 family transposase CDS	chromosome	879608	879957	350	reverse	CP038383	E3158_04350	IS66 family transposase
IS66 family transposase CDS	chromosome	946462	946650	189	forward	CP038383	E3158_04725	IS66 family transposase
IS66-like element ISEc8 family transposase CDS	chromosome	905366	905986	621	forward	CP038383	E3158_04460	IS66-like element ISEc8 family transposase
IS66-like element ISEc22 family transposase CDS	chromosome	914432	915970	1539	forward	CP038383	E3158_04545	IS66-like element ISEc22 family transposase
IS110 family transposase CDS	chromosome	2555717	2556913	1197	forward	CP038383	E3158_12890	IS110 family transposase
IS110 family transposase CDS	chromosome	4896005	4896559	555	forward	CP038383	E3158_24600	IS110 family transposase
IS110 family transposase CDS	chromosome	3431196	3431408	213	reverse	CP038383	E3158_17580	IS110 family transposase
IS110-like element ISEc20 family transposase CDS	chromosome	1769851	1771047	1197	reverse	CP038383	E3158_08750	IS110-like element ISEc20 family transposase
IS200/IS605-like element IS609 family transposase CDS	chromosome	1580147	1580578	432	reverse	CP038383	E3158_07905	IS200/IS605-like element IS609 family transposase
IS200/IS605-like element IS609 family transposase CDS	chromosome	4990066	4990497	432	forward	CP038383	E3158_25035	IS200/IS605-like element IS609 family transposase
IS256 family transposase CDS	chromosome	2476770	2477404	635	reverse	CP038383	E3158_12480	IS256 family transposase
IS256 family transposase CDS	chromosome	880892	881242	351	reverse	CP038383	E3158_04365	IS256 family transposase
IS256 family transposase CDS	chromosome	2284777	2284995	219	forward	CP038383	E3158_11355	IS256 family transposase
IS256 family transposase CDS	chromosome	3754497	3754618	122	reverse	CP038383	E3158_19040	IS256 family transposase
IS481 family transposase CDS	chromosome	1191353	1191517	165	reverse	CP038383	E3158_05915	IS481 family transposase
IS481 family transposase CDS	chromosome	4155061	4155189	129	reverse	CP038383	E3158_21015	IS481 family transposase
IS481 family transposase CDS	chromosome	897585	897693	109	reverse	CP038383	E3158_04405	IS481 family transposase
IS630 family transposase CDS	chromosome	2369740	2370777	1038	forward	CP038383	E3158_11845	IS630 family transposase
IS630 family transposase CDS	chromosome	4906469	4907506	1038	reverse	CP038383	E3158_24670	IS630 family transposase
IS630 family transposase CDS	chromosome	891605	892582	978	reverse	CP038383	E3158_04375	IS630 family transposase
IS630 family transposase CDS	chromosome	4896578	4897067	490	reverse	CP038383	E3158_24605	IS630 family transposase
ISAs1 family transposase CDS	chromosome	2655586	2656739	1154	forward	CP038383	E3158_13335	ISAs1 family transposase
ISAs1 family transposase CDS	chromosome	3867234	3868370	1137	reverse	CP038383	E3158_19670	ISAs1 family transposase
ISAs1 family transposase CDS	chromosome	4016535	4017671	1137	forward	CP038383	E3158_20375	ISAs1 family transposase
ISAs1 family transposase CDS	chromosome	4456839	4457975	1137	reverse	CP038383	E3158_22475	ISAs1 family transposase
ISAs1 family transposase CDS	chromosome	2073812	2074812	1001	forward	CP038383	E3158_10270	ISAs1 family transposase
ISAs1-like element ISEc26 family transposase CDS	chromosome	4452481	4453653	1173	reverse	CP038383	E3158_22445	ISAs1-like element ISEc26 family transposase
IS3 family transposase CDS	pDEC5E-3	4335	5548	1215	2	forward	E3158_27930	IS3 family transposase
IS3 family transposase CDS	pDEC5E-3	46886	47559	674	1	reverse	E3158_28210	IS3 family transposase
IS3 family transposase CDS	pDEC5E-3	68783	69188	406	1	forward	E3158_28410	IS3 family transposase
IS3 family transposase CDS	pDEC5E-3	31750	31914	165	1	reverse	E3158_28130	IS3 family transposase
IS3 family transposase CDS	pDEC5E-3	47636	47779	144	1	forward	E3158_28215	IS3 family transposase
IS3 family transposase CDS	pDEC5E-3	47782	47925	144	1	forward	E3158_28220	IS3 family transposase
IS3-like element IS1353 family transposase CDS	pDEC5E-3	15719	17263	1545	1	reverse	E3158_28015	IS3-like element IS1353 family transposase
IS4 family transposase CDS	pDEC5E-3	56484	57824	1341	1	reverse	E3158_28295	IS4 family transposase
IS110 family transposase CDS	pDEC5E-3	31477	31793	317	1	forward	E3158_28125	IS110 family transposase
IS1 family transposase CDS	pDEC5E-2	5310	6007	698	1	forward	E3158_28465	IS1 family transposase
IS1 family transposase CDS	pDEC5E-2	24887	25584	698	1	forward	E3158_28595	IS1 family transposase
IS3-like element IS1353 family transposase CDS	pDEC5E-2	13448	14992	1545	1	reverse	E3158_28525	IS3-like element IS1353 family transposase

## Sheet: TB182A
Supplemental Table 3. The insertion element content of E. coli O55:H7 strain TB182A as determined by NCBI annotation.
Name	Type	Start	End	Length	Direction	Accession	Locus-tag	Product
IS1 encoded protein CDS	chromosome	198882	198974	93	forward	CP038295	E3171_01020	IS1 encoded protein
IS1 family transposase CDS	chromosome	5004570	5005245	676	forward	CP038295	E3171_24590	IS1 family transposase
IS1 family transposase CDS	chromosome	914162	914311	150	reverse	CP038295	E3171_04500	IS1 family transposase
IS1 family transposase CDS	chromosome	2609690	2609809	120	forward	CP038295	E3171_12865	IS1 family transposase
IS3 family transposase CDS	chromosome	890087	891215	1129	reverse	CP038295	E3171_04385	IS3 family transposase
IS3 family transposase CDS	chromosome	130337	130644	308	reverse	CP038295	E3171_00690	IS3 family transposase
IS3 family transposase CDS	chromosome	2840269	2840448	180	reverse	CP038295	E3171_14065	IS3 family transposase
IS3 family transposase CDS	chromosome	897449	897592	144	reverse	CP038295	E3171_04455	IS3 family transposase
IS3-like element ISEc31 family transposase CDS	chromosome	133347	134560	1215	reverse	CP038295	E3171_00725	IS3-like element ISEc31 family transposase
IS3-like element ISEc31 family transposase CDS	chromosome	882773	883986	1215	reverse	CP038295	E3171_04360	IS3-like element ISEc31 family transposase
IS3-like element ISEc31 family transposase CDS	chromosome	892440	893653	1215	forward	CP038295	E3171_04410	IS3-like element ISEc31 family transposase
IS3-like element ISEc31 family transposase CDS	chromosome	1988056	1989269	1215	reverse	CP038295	E3171_09580	IS3-like element ISEc31 family transposase
IS3-like element ISEc31 family transposase CDS	chromosome	2848649	2849862	1215	forward	CP038295	E3171_14135	IS3-like element ISEc31 family transposase
IS4 family transposase CDS	chromosome	916966	918234	1269	reverse	CP038295	E3171_04520	IS4 family transposase
IS4 family transposase CDS	chromosome	4406196	4406374	179	forward	CP038295	E3171_21895	IS4 family transposase
IS66 family insertion sequence element accessoryprotein TnpB CDS	chromosome	923131	923262	132	forward	CP038295	E3171_04555	IS66 family insertion sequence element accessoryprotein TnpB
IS66 family insertion sequence hypothetical protein CDS	chromosome	922373	923047	675	reverse	CP038295	E3171_04550	IS66 family insertion sequence hypothetical protein
IS66 family insertion sequence hypothetical protein CDS	chromosome	899584	900009	426	reverse	CP038295	E3171_04470	IS66 family insertion sequence hypothetical protein
IS66 family insertion sequence hypothetical protein CDS	chromosome	899237	899587	351	reverse	CP038295	E3171_04465	IS66 family insertion sequence hypothetical protein
IS66 family insertion sequence hypothetical protein CDS	chromosome	922029	922376	348	reverse	CP038295	E3171_04545	IS66 family insertion sequence hypothetical protein
IS66 family transposase CDS	chromosome	897621	899206	1586	reverse	CP038295	E3171_04460	IS66 family transposase
IS66 family transposase CDS	chromosome	920639	922009	1371	reverse	CP038295	E3171_04540	IS66 family transposase
IS66-like element ISEc8 family transposase CDS	chromosome	923301	923921	621	forward	CP038295	E3171_04560	IS66-like element ISEc8 family transposase
IS110-like element ISEc20 family transposase CDS	chromosome	1706165	1707361	1197	reverse	CP038295	E3171_08275	IS110-like element ISEc20 family transposase
IS200/IS605-like element IS609 family transposase CDS	chromosome	4695740	4696171	432	forward	CP038295	E3171_23155	IS200/IS605-like element IS609 family transposase
IS256 family transposase CDS	chromosome	2504222	2505166	945	forward	CP038295	E3171_12410	IS256 family transposase
IS256 family transposase CDS	chromosome	2841128	2841762	635	forward	CP038295	E3171_14075	IS256 family transposase
IS256 family transposase CDS	chromosome	900141	900491	351	reverse	CP038295	E3171_04475	IS256 family transposase
IS256 family transposase CDS	chromosome	3451447	3451568	122	reverse	CP038295	E3171_17130	IS256 family transposase
IS481 family transposase CDS	chromosome	1155905	1156069	165	reverse	CP038295	E3171_05655	IS481 family transposase
IS481 family transposase CDS	chromosome	3859708	3859836	129	reverse	CP038295	E3171_19220	IS481 family transposase
IS481 family transposase CDS	chromosome	916834	916942	109	reverse	CP038295	E3171_04515	IS481 family transposase
IS630 family transposase CDS	chromosome	910854	911831	978	reverse	CP038295	E3171_04485	IS630 family transposase
ISAs1 family transposase CDS	chromosome	2608162	2609323	1162	reverse	CP038295	E3171_12860	ISAs1 family transposase
ISAs1 family transposase CDS	chromosome	3571361	3572497	1137	reverse	CP038295	E3171_17860	ISAs1 family transposase
ISAs1 family transposase CDS	chromosome	3721164	3722300	1137	forward	CP038295	E3171_18575	ISAs1 family transposase
ISAs1 family transposase CDS	chromosome	4194322	4195458	1137	reverse	CP038295	E3171_20960	ISAs1 family transposase
ISAs1 family transposase CDS	chromosome	1951366	1952366	1001	forward	CP038295	E3171_09345	ISAs1 family transposase
ISAs1-like element ISEc26 family transposase CDS	chromosome	4190741	4191913	1173	reverse	CP038295	E3171_20940	ISAs1-like element ISEc26 family transposase
IS91 family transposase CDS	pTB182A-3	1413	1952	540	1	forward	E3171_25680	IS91 family transposase
IS3 family transposase CDS	pTB182A-4	3914	5127	1215	2	reverse	E3171_25740	IS3 family transposase
IS3 family transposase CDS	pTB182A-4	31734	32407	674	1	forward	E3171_25990	IS3 family transposase
IS3 family transposase CDS	pTB182A-4	10106	10511	406	1	reverse	E3171_25790	IS3 family transposase
IS3 family transposase CDS	pTB182A-4	47331	47495	165	1	forward	E3171_26065	IS3 family transposase
IS3 family transposase CDS	pTB182A-4	31367	31510	144	1	reverse	E3171_25980	IS3 family transposase
IS3 family transposase CDS	pTB182A-4	31513	31656	144	1	reverse	E3171_25985	IS3 family transposase
IS4 family transposase CDS	pTB182A-4	21470	22810	1341	1	forward	E3171_25905	IS4 family transposase
IS21 family transposase CDS	pTB182A-4	1	66022	744	2	forward	E3171_25715	IS21 family transposase
IS66 family insertion sequence hypothetical protein CDS	pTB182A-4	61726	62130	405	1	forward	E3171_26165	IS66 family insertion sequence hypothetical protein
IS66 family insertion sequence hypothetical protein CDS	pTB182A-4	62127	62474	348	1	forward	E3171_26170	IS66 family insertion sequence hypothetical protein
IS66-like element ISEc22 family transposase CDS	pTB182A-4	62523	64061	1539	1	forward	E3171_26175	IS66-like element ISEc22 family transposase
IS110 family transposase CDS	pTB182A-4	47452	47768	317	1	reverse	E3171_26070	IS110 family transposase
IS6-like element IS26 family transposase CDS	pTB182A-5	24425	25129	705	1	reverse	E3171_26440	IS6-like element IS26 family transposase
IS6-like element IS26 family transposase CDS	pTB182A-5	30958	31662	705	1	forward	E3171_26490	IS6-like element IS26 family transposase
IS6-like element IS26 family transposase CDS	pTB182A-5	32957	33661	705	1	forward	E3171_26505	IS6-like element IS26 family transposase
IS91 family transposase CDS	pTB182A-5	25278	25817	540	1	forward	E3171_26445	IS91 family transposase
