# Supplementary material for: Comparative Genomics of Escherichia coli Serotype O55:H7 Using Complete Closed Genomes
Source: Microorganisms. 2022 Jul 30;10(8):1545. doi: 10.3390/microorganisms10081545 (PMC9413875; doi:10.3390/microorganisms10081545)
Supplement: Supplementary file 1 [file microorganisms-10-01545-s001.zip › O55_Suppl_Table S4_roary_difference.xlsx]

## Sheet: DEC5E
Supplemental Table 4. The unique gene content of E. coli O55:H7 strain DEC5E as determined by Roary. Genes highlighted in green are found on a plasmid.
Gene	Annotation	DEC5E	2013C-4465	CB9615	DEC5A	DEC5B	DEC5D	FDAARGOS-946	RM12579	TB182A	USDA5905
zntR_1	Zn(2+)-responsive transcriptional regulator	MJAMJNNO_00012
merT_1	Mercuric transport protein MerT	MJAMJNNO_00013
merP_1	Mercuric transport protein periplasmic component	MJAMJNNO_00014
merC_1	Mercuric transport protein MerC	MJAMJNNO_00015
lpdA_1	dihydrolipoyl dehydrogenase	MJAMJNNO_00016
group_2183	hypothetical protein	MJAMJNNO_00017
group_2185	hypothetical protein	MJAMJNNO_00018
dosP_1	oxygen-sensing cyclic-di-GMP phosphodiesterase	MJAMJNNO_00019
group_2189	hypothetical protein	MJAMJNNO_00020
group_2191	hypothetical protein	MJAMJNNO_00021
group_7219	IS3 family transposase IS1353	MJAMJNNO_00022
group_2193	hypothetical protein	MJAMJNNO_00023
folP_1	dihydropteroate synthase	MJAMJNNO_00024
mdtI_1	multidrug/spermidine efflux SMR transporter subunit MdtI	MJAMJNNO_00025
ant1_1	Streptomycin 3''-adenylyltransferase	MJAMJNNO_00026
xerC_2	Tyrosine recombinase XerC	MJAMJNNO_00027
group_2201	hypothetical protein	MJAMJNNO_00028
group_2203	recombinase family protein	MJAMJNNO_00029
group_2205	Tn3 family transposase TnAs3	MJAMJNNO_00030
group_2207	hypothetical protein	MJAMJNNO_00089
group_1104	hypothetical protein	MJAMJNNO_00090
group_2208	hypothetical protein	MJAMJNNO_00091
group_2209	type II toxin-antitoxin system ChpS family antitoxin	MJAMJNNO_00092
chpB_1	endoribonuclease toxin ChpB	MJAMJNNO_00093
group_2211	hypothetical protein	MJAMJNNO_00094
group_2212	IS1 family transposase	MJAMJNNO_00095
group_172	IS1 family transposase	MJAMJNNO_00096
zntR_2	Zn(2+)-responsive transcriptional regulator	MJAMJNNO_00097
merT_2	Mercuric transport protein MerT	MJAMJNNO_00098
merP_2	Mercuric transport protein periplasmic component	MJAMJNNO_00099
merC_2	Mercuric transport protein MerC	MJAMJNNO_00100
lpdA_2	dihydrolipoyl dehydrogenase	MJAMJNNO_00101
group_2184	hypothetical protein	MJAMJNNO_00102
group_2186	hypothetical protein	MJAMJNNO_00103
dosP_2	oxygen-sensing cyclic-di-GMP phosphodiesterase	MJAMJNNO_00104
group_2190	hypothetical protein	MJAMJNNO_00105
group_2192	hypothetical protein	MJAMJNNO_00106
group_7220	IS3 family transposase IS1353	MJAMJNNO_00107
group_2194	hypothetical protein	MJAMJNNO_00108
folP_2	dihydropteroate synthase	MJAMJNNO_00109
mdtI_2	multidrug/spermidine efflux SMR transporter subunit MdtI	MJAMJNNO_00110
ant1_2	Streptomycin 3''-adenylyltransferase	MJAMJNNO_00111
xerC_3	Tyrosine recombinase XerC	MJAMJNNO_00112
group_2202	hypothetical protein	MJAMJNNO_00113
group_2204	recombinase family protein	MJAMJNNO_00114
group_2206	Tn3 family transposase TnAs3	MJAMJNNO_00115
group_2215	hypothetical protein	MJAMJNNO_00116
cat	Chloramphenicol acetyltransferase	MJAMJNNO_00117
group_2213	IS1 family transposase	MJAMJNNO_00118
group_173	IS1 family transposase	MJAMJNNO_00119
group_2217	hypothetical protein	MJAMJNNO_00120
group_2218	hypothetical protein	MJAMJNNO_00121
yhdJ_2	adenine-specific DNA-methyltransferase	MJAMJNNO_00124
group_2221	hypothetical protein	MJAMJNNO_00125
group_2222	hypothetical protein	MJAMJNNO_00126
group_2223	hypothetical protein	MJAMJNNO_00134
ykfF	UPF0401 protein YkfF	MJAMJNNO_00136
psiB	Protein PsiB	MJAMJNNO_00138
flmC	Protein FlmC	MJAMJNNO_00140
traM_2	Relaxosome protein TraM	MJAMJNNO_00144
group_2230	hypothetical protein	MJAMJNNO_00149
group_2231	hypothetical protein	MJAMJNNO_00152
group_2232	hypothetical protein	MJAMJNNO_00153
group_2233	hypothetical protein	MJAMJNNO_00157
group_2234	hypothetical protein	MJAMJNNO_00162
group_2235	hypothetical protein	MJAMJNNO_00163
group_2236	hypothetical protein	MJAMJNNO_00165
group_2237	hypothetical protein	MJAMJNNO_00169
group_2238	hypothetical protein	MJAMJNNO_00170
group_2239	hypothetical protein	MJAMJNNO_00171
group_2240	hypothetical protein	MJAMJNNO_00172
group_2241	hypothetical protein	MJAMJNNO_00173
group_2242	hypothetical protein	MJAMJNNO_00174
group_7221	IS3 family transposase IS1353	MJAMJNNO_00317
group_307	IS3-like element ISEc31 family transposase	MJAMJNNO_00318
group_6289	IS3-like element ISEc31 family transposase	MJAMJNNO_00319
bcsB	cellulose biosynthesis cyclic di-GMP-binding regulatory protein BcsB	MJAMJNNO_00449
group_371	gamma-glutamyltransferase	MJAMJNNO_00571
group_7222	IS3 family transposase IS1353	MJAMJNNO_00575
group_377	DUF4153 domain-containing protein	MJAMJNNO_00620
group_383	amino acid ABC transporter permease	MJAMJNNO_00733
group_6117	IS3-like element ISEc31 family transposase	MJAMJNNO_00734
group_7041	IS3 family transposase IS629	MJAMJNNO_00735
group_7223	IS3 family transposase IS1353	MJAMJNNO_00873
tdcR	DNA-binding transcriptional activator TdcR	MJAMJNNO_00881
group_6118	IS3-like element ISEc31 family transposase	MJAMJNNO_01029
group_2245	hypothetical protein	MJAMJNNO_01031
group_7042	IS3 family transposase IS629	MJAMJNNO_01041
group_6119	IS3-like element ISEc31 family transposase	MJAMJNNO_01042
group_420	hypothetical protein	MJAMJNNO_01043
group_2246	hypothetical protein	MJAMJNNO_01045
group_2247	hypothetical protein	MJAMJNNO_01051
group_2248	hypothetical protein	MJAMJNNO_01052
group_2249	DUF4942 domain-containing protein	MJAMJNNO_01053
group_2250	DUF957 domain-containing protein	MJAMJNNO_01054
group_2251	hypothetical protein	MJAMJNNO_01055
group_2252	toxin	MJAMJNNO_01056
cbtA_1	type IV toxin-antitoxin system toxin CbtA	MJAMJNNO_01057
group_2254	DUF987 domain-containing protein	MJAMJNNO_01058
radC_1	DNA repair protein RadC	MJAMJNNO_01059
group_195	antirestriction protein	MJAMJNNO_01060
group_76	DUF945 domain-containing protein	MJAMJNNO_01061
ag43_1	autotransporter adhesin Ag43	MJAMJNNO_01067
group_2255	hypothetical protein	MJAMJNNO_01069
group_2256	hypothetical protein	MJAMJNNO_01070
group_2257	hypothetical protein	MJAMJNNO_01071
group_6120	IS3-like element ISEc31 family transposase	MJAMJNNO_01073
group_7043	IS3 family transposase IS629	MJAMJNNO_01074
group_2258	hypothetical protein	MJAMJNNO_01077
group_2259	hypothetical protein	MJAMJNNO_01078
group_2260	hypothetical protein	MJAMJNNO_01079
proQ_1	RNA chaperone ProQ	MJAMJNNO_01080
group_2262	hypothetical protein	MJAMJNNO_01081
group_2263	ISNCY family transposase	MJAMJNNO_01082
papB	Major pilu subunit operon regulatory protein PapB	MJAMJNNO_01083
caf1M	Chaperone protein caf1M	MJAMJNNO_01084
lpfC_2	outer membrane usher protein LpfC	MJAMJNNO_01085
afaD	Protein AfaD	MJAMJNNO_01086
group_2268	hypothetical protein	MJAMJNNO_01087
daaE	F1845 fimbrial protein	MJAMJNNO_01088
group_2270	hypothetical protein	MJAMJNNO_01089
group_2271	IS66 family transposase ISEc49	MJAMJNNO_01090
tnpB_3	IS66 family insertion sequence element accessoryprotein TnpB	MJAMJNNO_01091
group_2273	hypothetical protein	MJAMJNNO_01092
group_2274	DUF4102 domain-containing protein	MJAMJNNO_01093
group_2275	hypothetical protein	MJAMJNNO_01292
group_174	IS1 family transposase	MJAMJNNO_01293
barA_2	two-component sensor histidine kinase BarA	MJAMJNNO_01294
group_7224	IS3 family transposase IS1353	MJAMJNNO_01356
group_7044	IS3 family transposase IS629	MJAMJNNO_01432
group_6121	IS3-like element ISEc31 family transposase	MJAMJNNO_01433
group_2276	hypothetical protein	MJAMJNNO_01498
group_2277	hypothetical protein	MJAMJNNO_01499
group_2278	DUF4406 domain-containing protein	MJAMJNNO_01501
group_2279	hypothetical protein	MJAMJNNO_01502
group_2280	hypothetical protein	MJAMJNNO_01509
group_2281	helix-turn-helix transcriptional regulator	MJAMJNNO_01510
group_2282	hypothetical protein	MJAMJNNO_01511
group_2283	hypothetical protein	MJAMJNNO_01512
group_2284	hypothetical protein	MJAMJNNO_01513
group_2285	hypothetical protein	MJAMJNNO_01534
group_805	hypothetical protein	MJAMJNNO_01535
group_807	hypothetical protein	MJAMJNNO_01536
group_809	hypothetical protein	MJAMJNNO_01537
group_1142	hypothetical protein	MJAMJNNO_01538
group_2286	hypothetical protein	MJAMJNNO_01539
group_2287	hypothetical protein	MJAMJNNO_01540
group_812	hypothetical protein	MJAMJNNO_01541
group_437	hypothetical protein	MJAMJNNO_01544
group_438	hypothetical protein	MJAMJNNO_01545
group_2288	tail assembly chaperone	MJAMJNNO_01548
group_2289	hypothetical protein	MJAMJNNO_01549
group_2290	hypothetical protein	MJAMJNNO_01551
group_2291	hypothetical protein	MJAMJNNO_01552
eutQ_2	ethanolamine utilization acetate kinase EutQ	MJAMJNNO_01662
group_444	hypothetical protein	MJAMJNNO_01676
group_7225	IS3 family transposase IS1353	MJAMJNNO_01677
group_6361	IS200/IS605-like element IS609 family transposase	MJAMJNNO_01714
yfaL_2	AIDA-I family autotransporter YfaL	MJAMJNNO_01879
group_461	hypothetical protein	MJAMJNNO_01888
group_7226	IS3 family transposase IS1353	MJAMJNNO_01924
setB_2	sugar efflux transporter SetB	MJAMJNNO_01941
group_467	SDR family oxidoreductase	MJAMJNNO_01980
group_2295	hypothetical protein	MJAMJNNO_01996
group_2296	hypothetical protein	MJAMJNNO_01997
group_2297	ead/Ea22-like family protein	MJAMJNNO_01998
group_6122	IS3-like element ISEc31 family transposase	MJAMJNNO_02009
group_7045	IS3 family transposase IS629	MJAMJNNO_02010
group_259	phage antirepressor Ant	MJAMJNNO_02028
group_131	hypothetical protein	MJAMJNNO_02048
group_2305	HK97 gp10 family phage protein	MJAMJNNO_02057
group_96	phage tail protein	MJAMJNNO_02065
group_7129	tail assembly protein	MJAMJNNO_02066
group_25	host specificity protein J	MJAMJNNO_02067
group_24	host specificity protein J	MJAMJNNO_02068
group_2307	Ail/Lom family protein	MJAMJNNO_02069
group_477	mannitol dehydrogenase family protein	MJAMJNNO_02123
wcaL_1	colanic acid biosynthesis glycosyltransferase WcaL	MJAMJNNO_02171
group_2311	hypothetical protein	MJAMJNNO_02225
group_2312	hypothetical protein	MJAMJNNO_02236
group_2313	hypothetical protein	MJAMJNNO_02237
group_2314	hypothetical protein	MJAMJNNO_02238
gph	Phosphoglycolate phosphatase	MJAMJNNO_02239
group_2316	hypothetical protein	MJAMJNNO_02240
group_2317	hypothetical protein	MJAMJNNO_02241
group_2318	hypothetical protein	MJAMJNNO_02242
group_2319	hypothetical protein	MJAMJNNO_02243
traC_2	DNA primase TraC	MJAMJNNO_02244
group_2321	hypothetical protein	MJAMJNNO_02245
group_2322	hypothetical protein	MJAMJNNO_02246
group_2323	hypothetical protein	MJAMJNNO_02247
group_2324	hypothetical protein	MJAMJNNO_02248
group_2325	hypothetical protein	MJAMJNNO_02249
group_2326	Type IV secretion system protein VirB11	MJAMJNNO_02250
group_2327	hypothetical protein	MJAMJNNO_02251
virB9	Type IV secretion system protein virB9	MJAMJNNO_02252
ptlE	Type IV secretion system protein PtlE	MJAMJNNO_02253
group_2330	hypothetical protein	MJAMJNNO_02254
group_2331	hypothetical protein	MJAMJNNO_02255
group_2332	hypothetical protein	MJAMJNNO_02256
group_2333	hypothetical protein	MJAMJNNO_02257
virB4	Type IV secretion system protein virB4	MJAMJNNO_02258
ptlA	Type IV secretion system protein PtlA	MJAMJNNO_02259
group_2336	hypothetical protein	MJAMJNNO_02260
group_2337	hypothetical protein	MJAMJNNO_02261
hha_2	hemolysin expression modulator Hha	MJAMJNNO_02262
group_2339	hypothetical protein	MJAMJNNO_02263
group_2340	hypothetical protein	MJAMJNNO_02264
group_2341	hypothetical protein	MJAMJNNO_02265
group_2342	AlpA family transcriptional regulator	MJAMJNNO_02266
group_2343	hypothetical protein	MJAMJNNO_02267
fyuA	Pesticin receptor	MJAMJNNO_02268
entE_1	(2,3-dihydroxybenzoyl)adenylate synthase	MJAMJNNO_02269
pikAV	Thioesterase PikA5	MJAMJNNO_02270
group_2347	hypothetical protein	MJAMJNNO_02271
COQ5	2-methoxy-6-polyprenyl-1,4-benzoquinol methylase, mitochondrial	MJAMJNNO_02272
dltA	D-alanine--D-alanyl carrier protein ligase	MJAMJNNO_02273
group_2350	hypothetical protein	MJAMJNNO_02274
group_2351	lipid A export ATP-binding/permease MsbA	MJAMJNNO_02275
group_2352	Putative multidrug export ATP-binding/permease protein SAV1866	MJAMJNNO_02276
ampG_1	muropeptide MFS transporter AmpG	MJAMJNNO_02277
mbtI	Salicylate synthase	MJAMJNNO_02278
group_1146	DUF4102 domain-containing protein	MJAMJNNO_02279
group_2355	hemin ABC transporter substrate-binding protein	MJAMJNNO_02280
group_2356	iron ABC transporter permease	MJAMJNNO_02281
zur_1	zinc uptake transcriptional repressor Zur	MJAMJNNO_02282
hisI	Phosphoribosyl-AMP cyclohydrolase	MJAMJNNO_02283
yciC_1	Putative metal chaperone YciC	MJAMJNNO_02284
group_2360	hypothetical protein	MJAMJNNO_02285
group_2361	hypothetical protein	MJAMJNNO_02286
group_2362	Putative flavoprotein monooxygenase	MJAMJNNO_02287
cysS_1	cysteine--tRNA ligase	MJAMJNNO_02288
group_2364	hypothetical protein	MJAMJNNO_02289
yciC_2	Putative metal chaperone YciC	MJAMJNNO_02290
dksA	RNA polymerase-binding transcription factor DksA	MJAMJNNO_02291
folE2	GTP cyclohydrolase FolE2	MJAMJNNO_02292
group_2368	gamma carbonic anhydrase family protein	MJAMJNNO_02293
group_2369	hypothetical protein	MJAMJNNO_02294
group_2370	hypothetical protein	MJAMJNNO_02295
znuB_1	zinc ABC transporter permease subunit ZnuB	MJAMJNNO_02296
znuB_2	zinc ABC transporter permease subunit ZnuB	MJAMJNNO_02297
fhuC_1	Fe3+-hydroxamate ABC transporter ATP-binding protein FhuC	MJAMJNNO_02298
znuA_1	zinc ABC transporter substrate-binding protein ZnuA	MJAMJNNO_02299
thrS_1	threonine--tRNA ligase	MJAMJNNO_02300
group_2376	hypothetical protein	MJAMJNNO_02301
allB_1	allantoinase AllB	MJAMJNNO_02302
hemB_1	porphobilinogen synthase	MJAMJNNO_02303
group_2379	hypothetical protein	MJAMJNNO_02304
mnmC_2	tRNA 5-methylaminomethyl-2-thiouridine biosynthesis bifunctional protein MnmC	MJAMJNNO_02305
group_2381	hypothetical protein	MJAMJNNO_02306
group_2382	hypothetical protein	MJAMJNNO_02307
mntA	Manganese-binding lipoprotein MntA	MJAMJNNO_02308
znuB_3	zinc ABC transporter permease subunit ZnuB	MJAMJNNO_02309
fepC_1	iron-enterobactin ABC transporter ATP-binding protein	MJAMJNNO_02310
group_2386	hypothetical protein	MJAMJNNO_02311
group_2387	hypothetical protein	MJAMJNNO_02312
group_1147	DUF4102 domain-containing protein	MJAMJNNO_02313
group_213	hypothetical protein	MJAMJNNO_02325
group_7046	IS3 family transposase IS629	MJAMJNNO_02331
group_6123	IS3-like element ISEc31 family transposase	MJAMJNNO_02332
group_2389	outer membrane protein	MJAMJNNO_02383
group_82	autotransporter outer membrane beta-barrel domain-containing protein	MJAMJNNO_02437
group_7227	IS3 family transposase IS1353	MJAMJNNO_02438
group_6124	IS3-like element ISEc31 family transposase	MJAMJNNO_02460
group_7047	IS3 family transposase IS629	MJAMJNNO_02461
group_569	hypothetical protein	MJAMJNNO_02462
group_565	autotransporter outer membrane beta-barrel domain-containing protein	MJAMJNNO_02482
group_1559	IS630 family transposase ISEc40	MJAMJNNO_02483
group_6576	small toxic polypeptide LdrA/LdrC	MJAMJNNO_02498
group_6125	IS3-like element ISEc31 family transposase	MJAMJNNO_02556
group_7048	IS3 family transposase IS629	MJAMJNNO_02557
group_2396	hypothetical protein	MJAMJNNO_02558
group_2397	hypothetical protein	MJAMJNNO_02559
group_2398	hypothetical protein	MJAMJNNO_02814
group_2399	hypothetical protein	MJAMJNNO_02815
group_2400	hypothetical protein	MJAMJNNO_02816
group_2401	hypothetical protein	MJAMJNNO_02817
group_2402	hypothetical protein	MJAMJNNO_02818
group_2403	hypothetical protein	MJAMJNNO_02819
group_2404	hypothetical protein	MJAMJNNO_02820
group_2405	hypothetical protein	MJAMJNNO_02821
group_2406	hypothetical protein	MJAMJNNO_02822
group_2407	hypothetical protein	MJAMJNNO_02823
group_2408	hypothetical protein	MJAMJNNO_02824
group_2409	hypothetical protein	MJAMJNNO_02825
group_2410	hypothetical protein	MJAMJNNO_02826
group_2411	hypothetical protein	MJAMJNNO_02827
group_546	diguanylate cyclase	MJAMJNNO_02844
group_6126	IS3-like element ISEc31 family transposase	MJAMJNNO_02962
group_7049	IS3 family transposase IS629	MJAMJNNO_02963
group_7228	IS3 family transposase IS1353	MJAMJNNO_03111
group_518	EAL domain-containing protein	MJAMJNNO_03112
group_2412	hypothetical protein	MJAMJNNO_03138
group_2413	tail assembly chaperone	MJAMJNNO_03139
group_740	tail fiber assembly protein	MJAMJNNO_03140
group_814	hypothetical protein	MJAMJNNO_03143
group_1280	hypothetical protein	MJAMJNNO_03144
group_2414	hypothetical protein	MJAMJNNO_03146
group_1143	hypothetical protein	MJAMJNNO_03147
group_1268	hypothetical protein	MJAMJNNO_03160
group_1266	hypothetical protein	MJAMJNNO_03161
group_431	hypothetical protein	MJAMJNNO_03162
group_2415	hypothetical protein	MJAMJNNO_03163
group_799	hypothetical protein	MJAMJNNO_03164
group_2416	DUF1133 family protein	MJAMJNNO_03172
group_886	type I toxin-antitoxin system Hok family toxin	MJAMJNNO_03176
group_2417	hypothetical protein	MJAMJNNO_03177
group_2418	hypothetical protein	MJAMJNNO_03178
group_2419	DUF977 family protein	MJAMJNNO_03180
group_2420	DUF1627 domain-containing protein	MJAMJNNO_03181
group_2421	hypothetical protein	MJAMJNNO_03187
group_2422	hypothetical protein	MJAMJNNO_03188
group_2423	hypothetical protein	MJAMJNNO_03192
group_2424	site-specific integrase	MJAMJNNO_03267
group_2425	hypothetical protein	MJAMJNNO_03268
group_2426	hypothetical protein	MJAMJNNO_03269
group_2427	hypothetical protein	MJAMJNNO_03270
group_2428	hypothetical protein	MJAMJNNO_03271
group_2429	hypothetical protein	MJAMJNNO_03272
group_2430	hypothetical protein	MJAMJNNO_03273
group_2431	hypothetical protein	MJAMJNNO_03276
group_2432	hypothetical protein	MJAMJNNO_03282
group_2433	hypothetical protein	MJAMJNNO_03283
group_2434	hypothetical protein	MJAMJNNO_03284
group_2435	hypothetical protein	MJAMJNNO_03293
group_2436	DUF1737 domain-containing protein	MJAMJNNO_03296
group_2437	phage tail protein	MJAMJNNO_03297
group_2438	hypothetical protein	MJAMJNNO_03303
group_2439	tail fiber assembly protein	MJAMJNNO_03304
group_6661	phage tail protein	MJAMJNNO_03391
group_7113	phage tail protein	MJAMJNNO_03393
group_6542	phage tail protein	MJAMJNNO_03394
group_6171	DNA-packaging protein FI	MJAMJNNO_03395
group_4114	major capsid protein	MJAMJNNO_03396
group_6639	head decoration protein	MJAMJNNO_03397
group_6064	S49 family peptidase	MJAMJNNO_03398
group_109	phage terminase large subunit family protein	MJAMJNNO_03401
group_7050	IS3 family transposase IS629	MJAMJNNO_03402
group_6127	IS3-like element ISEc31 family transposase	MJAMJNNO_03403
group_108	phage terminase large subunit family protein	MJAMJNNO_03404
group_7229	IS3 family transposase IS1353	MJAMJNNO_03420
group_2441	integrase	MJAMJNNO_03436
group_7051	IS3 family transposase IS629	MJAMJNNO_03541
group_6128	IS3-like element ISEc31 family transposase	MJAMJNNO_03542
group_353	IS3 family transposase IS1203	MJAMJNNO_03556
group_6129	IS3-like element ISEc31 family transposase	MJAMJNNO_03582
group_7052	IS3 family transposase IS629	MJAMJNNO_03583
group_2477	DUF4102 domain-containing protein	MJAMJNNO_03584
pgaC_1	poly-beta-1,6 N-acetyl-D-glucosamine synthase	MJAMJNNO_03609
rimO_1	30S ribosomal protein S12 methylthiotransferase RimO	MJAMJNNO_03802
group_7230	IS3 family transposase IS1353	MJAMJNNO_03803
group_6130	IS3-like element ISEc31 family transposase	MJAMJNNO_03907
group_7053	IS3 family transposase IS629	MJAMJNNO_03908
group_7231	IS3 family transposase IS1353	MJAMJNNO_03974
gltA_2	citrate (Si)-synthase	MJAMJNNO_03975
group_6642	ISAs1 family transposase	MJAMJNNO_03989
group_615	DUF1116 domain-containing protein	MJAMJNNO_04204
group_7054	IS3 family transposase IS629	MJAMJNNO_04368
group_6131	IS3-like element ISEc31 family transposase	MJAMJNNO_04369
group_623	MFS transporter	MJAMJNNO_04370
group_624	iron ABC transporter permease	MJAMJNNO_04372
group_7055	IS3 family transposase IS629	MJAMJNNO_04495
group_6132	IS3-like element ISEc31 family transposase	MJAMJNNO_04496
group_2214	IS1 family transposase	MJAMJNNO_04527
group_175	IS1 family transposase	MJAMJNNO_04528
group_2479	fimbrial protein	MJAMJNNO_04640
group_649	Rpn family recombination-promoting nuclease/putative transposase	MJAMJNNO_04645
group_7232	IS3 family transposase IS1353	MJAMJNNO_04657
hofC_1	protein transport protein HofC	MJAMJNNO_04673
yjjW	YjjW family glycine radical enzyme activase	MJAMJNNO_04800
group_2481	hypothetical protein	MJAMJNNO_04830
group_2482	hypothetical protein	MJAMJNNO_04831
group_176	IS1 family transposase	MJAMJNNO_04832
group_2483	DUF3343 domain-containing protein	MJAMJNNO_04837
yjiK	Uncharacterized protein YjiK	MJAMJNNO_04838
group_2485	MFS transporter	MJAMJNNO_04839
group_2486	hypothetical protein	MJAMJNNO_04852
fimA_2	metal ABC transporter substrate-binding lipoprotein/fibrin-binding adhesin FimA	MJAMJNNO_04859
group_2488	hypothetical protein	MJAMJNNO_04862
group_2489	hypothetical protein	MJAMJNNO_04866
group_2490	hypothetical protein	MJAMJNNO_04867
group_2491	hypothetical protein	MJAMJNNO_04868
group_2492	hypothetical protein	MJAMJNNO_04869
group_2493	hypothetical protein	MJAMJNNO_04870
yjhP	Uncharacterized protein YjhP	MJAMJNNO_04871
group_2495	hypothetical protein	MJAMJNNO_04872
group_2496	aminopeptidase	MJAMJNNO_04873
group_2497	PTS sugar transporter subunit IIB	MJAMJNNO_04874
group_2498	PTS galactitol transporter subunit IIC	MJAMJNNO_04875
group_2499	hypothetical protein	MJAMJNNO_04876
group_2500	hypothetical protein	MJAMJNNO_04877
group_2501	ribulose-phosphate 3-epimerase	MJAMJNNO_04878
group_2502	DeoR family transcriptional regulator	MJAMJNNO_04879
kdgR_2	DNA-binding transcriptional regulator KdgR	MJAMJNNO_04880
dapA_2	4-hydroxy-tetrahydrodipicolinate synthase	MJAMJNNO_04881
ilvD_1	dihydroxy-acid dehydratase	MJAMJNNO_04882
gntT_3	gluconate transporter	MJAMJNNO_04883
group_2507	sugar-binding transcriptional regulator	MJAMJNNO_04884
group_2508	hypothetical protein	MJAMJNNO_04885
fucA_2	L-fuculose-phosphate aldolase	MJAMJNNO_04886
mtnA	Methylthioribose-1-phosphate isomerase	MJAMJNNO_04887
mtnK	Methylthioribose kinase	MJAMJNNO_04888
waaH_2	UDP-glucuronate:LPS(HepIII) glycosyltransferase	MJAMJNNO_04889
group_2513	hypothetical protein	MJAMJNNO_04890
group_2514	hypothetical protein	MJAMJNNO_04891
group_2515	hypothetical protein	MJAMJNNO_04892
group_2516	hypothetical protein	MJAMJNNO_04893
group_2517	hypothetical protein	MJAMJNNO_04894
group_2518	hypothetical protein	MJAMJNNO_04895
group_2519	hypothetical protein	MJAMJNNO_04896
group_2520	DUF4942 domain-containing protein	MJAMJNNO_04897
group_2521	DUF957 domain-containing protein	MJAMJNNO_04898
group_2522	hypothetical protein	MJAMJNNO_04899
group_2523	toxin	MJAMJNNO_04900
group_2524	type IV toxin-antitoxin system YeeU family antitoxin	MJAMJNNO_04901
group_2525	hypothetical protein	MJAMJNNO_04902
group_734	DUF987 domain-containing protein	MJAMJNNO_04903
radC_4	DNA repair protein RadC	MJAMJNNO_04904
group_2526	antirestriction protein	MJAMJNNO_04905
group_2527	hypothetical protein	MJAMJNNO_04910
group_2528	hypothetical protein	MJAMJNNO_04911
group_2529	AlpA family transcriptional regulator	MJAMJNNO_04913
group_2530	hypothetical protein	MJAMJNNO_04914
group_2531	hypothetical protein	MJAMJNNO_04915
group_2532	IS66 family insertion sequence hypothetical protein	MJAMJNNO_04921
group_2533	hypothetical protein	MJAMJNNO_04926
group_2534	hypothetical protein	MJAMJNNO_04934
group_2535	hypothetical protein	MJAMJNNO_04935
deoR_2	DNA-binding transcriptional repressor DeoR	MJAMJNNO_04938
rbsK_1	ribokinase	MJAMJNNO_04939
fucP_2	L-fucose:H+ symporter permease	MJAMJNNO_04940
group_2539	hypothetical protein	MJAMJNNO_04941
group_2540	IS66 family insertion sequence hypothetical protein	MJAMJNNO_04942
group_2541	hypothetical protein	MJAMJNNO_04943
group_2542	PTS sugar transporter subunit IIC	MJAMJNNO_04944
ulaB_1	Ascorbate-specific PTS system EIIB component	MJAMJNNO_04945
ulaC_1	PTS ascorbate transporter subunit IIA	MJAMJNNO_04946
gntR_2	gluconate operon transcriptional repressor GntR	MJAMJNNO_04947
group_2546	IS110 family transposase ISEc21	MJAMJNNO_04948
group_2547	N-acetylmannosamine-6-phosphate 2-epimerase	MJAMJNNO_04949
malX_2	PTS maltose transporter subunit IICB	MJAMJNNO_04950
group_2549	MurR/RpiR family transcriptional regulator	MJAMJNNO_04951
group_177	IS1 family transposase	MJAMJNNO_04952
group_2550	hypothetical protein	MJAMJNNO_04953
fic	Protein adenylyltransferase SoFic	MJAMJNNO_04954
group_2552	hypothetical protein	MJAMJNNO_04955
group_2553	hypothetical protein	MJAMJNNO_04956
group_2554	hypothetical protein	MJAMJNNO_04957
group_1560	IS630 family transposase ISEc40	MJAMJNNO_04958
ydiO	Probable BsuMI modification methylase subunit YdiO	MJAMJNNO_04959
group_2556	hypothetical protein	MJAMJNNO_04960
group_2557	hypothetical protein	MJAMJNNO_04961
group_2558	HNH endonuclease	MJAMJNNO_04962
group_2559	hypothetical protein	MJAMJNNO_04963
traC_3	DNA primase TraC	MJAMJNNO_04964
group_2561	hypothetical protein	MJAMJNNO_04965
xerC_4	Tyrosine recombinase XerC	MJAMJNNO_04966
gntK_2	gluconokinase	MJAMJNNO_04969
group_2564	Zn-dependent oxidoreductase	MJAMJNNO_04970
group_2565	SDR family oxidoreductase	MJAMJNNO_04971
gntT_4	gluconate transporter	MJAMJNNO_04972
gntR_3	gluconate operon transcriptional repressor GntR	MJAMJNNO_04973
group_7233	IS3 family transposase IS1353	MJAMJNNO_05095
aspA_2	aspartate ammonia-lyase	MJAMJNNO_05096
group_2568	DUF4102 domain-containing protein	MJAMJNNO_05102
group_2569	hypothetical protein	MJAMJNNO_05103
group_2570	hypothetical protein	MJAMJNNO_05104
group_2571	hypothetical protein	MJAMJNNO_05105
haeIIIM	Modification methylase HaeIII	MJAMJNNO_05106
group_2573	very short patch repair endonuclease	MJAMJNNO_05107
group_2574	hypothetical protein	MJAMJNNO_05108
group_2575	hypothetical protein	MJAMJNNO_05109
group_2576	hypothetical protein	MJAMJNNO_05110
group_2577	hypothetical protein	MJAMJNNO_05111
group_2578	hypothetical protein	MJAMJNNO_05112
group_2579	hypothetical protein	MJAMJNNO_05113
group_2580	hypothetical protein	MJAMJNNO_05114
group_2581	hypothetical protein	MJAMJNNO_05115
group_2582	hypothetical protein	MJAMJNNO_05116
group_2583	hypothetical protein	MJAMJNNO_05117
group_2584	hypothetical protein	MJAMJNNO_05118
group_2585	hypothetical protein	MJAMJNNO_05119
group_2586	DNA-binding transcriptional regulator H-NS	MJAMJNNO_05120
group_2587	hypothetical protein	MJAMJNNO_05121
group_2588	hypothetical protein	MJAMJNNO_05122
group_2589	hypothetical protein	MJAMJNNO_05123
group_2590	hypothetical protein	MJAMJNNO_05124
group_2591	hypothetical protein	MJAMJNNO_05125
group_2592	hypothetical protein	MJAMJNNO_05126
group_2593	hypothetical protein	MJAMJNNO_05127
group_2594	hypothetical protein	MJAMJNNO_05128
group_2595	hypothetical protein	MJAMJNNO_05129
group_7234	IS3 family transposase IS1353	MJAMJNNO_05141
group_678	pentapeptide repeat-containing protein	MJAMJNNO_05204
group_2596	hypothetical protein	MJAMJNNO_05236
group_7235	IS3 family transposase IS1353	MJAMJNNO_05242
group_2604	tail fiber assembly protein	MJAMJNNO_05383
group_7236	IS3 family transposase IS1353	MJAMJNNO_05387
group_2610	LysB family phage lysis regulatory protein	MJAMJNNO_05393
group_2620	hypothetical protein	MJAMJNNO_05404
group_2625	hypothetical protein	MJAMJNNO_05412
group_2626	helix-turn-helix domain-containing protein	MJAMJNNO_05413
group_2627	site-specific integrase	MJAMJNNO_05414

## Sheet: USDA5905
Supplemental Table 4. The unique gene content of E. coli O55:H7 strain USDA5905 as determined by Roary. Genes highlighted in green are found on a plasmid.
Gene	Annotation	USDA5905	2013C-4465	CB9615	DEC5A	DEC5B	DEC5D	DEC5E	FDAARGOS-946	RM12579	TB182A
group_2836	hypothetical protein	IDCEIDDN_00001
group_2837	hypothetical protein	IDCEIDDN_00002
group_2838	hypothetical protein	IDCEIDDN_00003
mbeC_1	Mobilization protein MbeC	IDCEIDDN_00004
rop_1	Regulatory protein rop	IDCEIDDN_00005
group_2841	hypothetical protein	IDCEIDDN_00006
group_2842	hypothetical protein	IDCEIDDN_00007
group_2843	hypothetical protein	IDCEIDDN_00008
rop_2	Regulatory protein rop	IDCEIDDN_00010
group_1172	Tn3 family transposase Tn3	IDCEIDDN_00011
group_2845	site-specific DNA-methyltransferase	IDCEIDDN_00012
group_2846	hypothetical protein	IDCEIDDN_00013
group_2847	hypothetical protein	IDCEIDDN_00016
group_2848	hypothetical protein	IDCEIDDN_00019
group_347	hypothetical protein	IDCEIDDN_00063
group_2849	hypothetical protein	IDCEIDDN_00098
group_2850	hypothetical protein	IDCEIDDN_00099
group_2851	hypothetical protein	IDCEIDDN_00107
group_2852	hypothetical protein	IDCEIDDN_00111
group_2853	hypothetical protein	IDCEIDDN_00112
group_2854	hypothetical protein	IDCEIDDN_00113
group_2855	hypothetical protein	IDCEIDDN_00127
repA	Replication protein RepA	IDCEIDDN_00128
group_2857	hypothetical protein	IDCEIDDN_00129
group_2858	hypothetical protein	IDCEIDDN_00130
group_2859	hypothetical protein	IDCEIDDN_00138
group_2860	hypothetical protein	IDCEIDDN_00160
group_2861	hypothetical protein	IDCEIDDN_00161
group_2862	hypothetical protein	IDCEIDDN_00162
group_2863	hypothetical protein	IDCEIDDN_00163
group_2864	hypothetical protein	IDCEIDDN_00181
group_2865	hypothetical protein	IDCEIDDN_00184
group_2866	hypothetical protein	IDCEIDDN_00186
group_2867	hypothetical protein	IDCEIDDN_00187
group_2868	hypothetical protein	IDCEIDDN_00199
group_2870	hypothetical protein	IDCEIDDN_00202
group_362	hypothetical protein	IDCEIDDN_00312
group_373	PstS family phosphate ABC transporter substrate-binding protein	IDCEIDDN_00620
group_407	oxidoreductase FeS-binding subunit	IDCEIDDN_01186
group_2871	esterase	IDCEIDDN_01619
group_457	medium-chain fatty-acid--CoA ligase	IDCEIDDN_01815
group_2872	ead/Ea22-like family protein	IDCEIDDN_01961
bet_1	phage recombination protein Bet	IDCEIDDN_01967
group_2873	host cell division inhibitory peptide Kil	IDCEIDDN_01970
group_2874	hypothetical protein	IDCEIDDN_01974
group_2875	hypothetical protein	IDCEIDDN_01976
group_2876	hypothetical protein	IDCEIDDN_01977
group_2877	helix-turn-helix transcriptional regulator	IDCEIDDN_01979
group_2878	transcriptional regulator	IDCEIDDN_01980
group_935	hypothetical protein	IDCEIDDN_01981
group_2879	HNH endonuclease	IDCEIDDN_02007
group_2880	hypothetical protein	IDCEIDDN_02008
group_6973	HK97 gp10 family phage protein	IDCEIDDN_02017
group_73	phage tail tape measure protein	IDCEIDDN_02022
group_99	phage tail protein	IDCEIDDN_02029
group_57	tail assembly protein	IDCEIDDN_02030
group_22	host specificity protein J	IDCEIDDN_02031
group_59	Ail/Lom family protein	IDCEIDDN_02032
yehL_1	Uncharacterized protein YehL	IDCEIDDN_02046
group_2881	site-specific integrase	IDCEIDDN_02095
group_2882	helix-turn-helix domain-containing protein	IDCEIDDN_02096
group_2883	hypothetical protein	IDCEIDDN_02097
group_2884	hypothetical protein	IDCEIDDN_02098
group_2885	hypothetical protein	IDCEIDDN_02106
group_2886	hypothetical protein	IDCEIDDN_02107
group_2887	LysB family phage lysis regulatory protein	IDCEIDDN_02118
group_2888	tail assembly chaperone	IDCEIDDN_02127
group_2889	tail fiber assembly protein	IDCEIDDN_02128
group_198	phage tail protein	IDCEIDDN_02129
group_2890	DUF3596 domain-containing protein	IDCEIDDN_02420
group_2294	excisionase	IDCEIDDN_02421
group_2891	DUF4222 domain-containing protein	IDCEIDDN_02422
group_2892	hypothetical protein	IDCEIDDN_02423
group_2893	SPFH/Band 7/PHB domain protein	IDCEIDDN_02424
group_2894	hypothetical protein	IDCEIDDN_02425
group_2895	hypothetical protein	IDCEIDDN_02426
group_2896	hypothetical protein	IDCEIDDN_02427
group_2897	hypothetical protein	IDCEIDDN_02428
group_2898	helix-turn-helix domain-containing protein	IDCEIDDN_02429
group_2899	LexA family transcriptional regulator	IDCEIDDN_02430
group_2900	helix-turn-helix domain-containing protein	IDCEIDDN_02431
group_2901	DNA-binding protein	IDCEIDDN_02432
group_2902	hypothetical protein	IDCEIDDN_02433
group_2903	hypothetical protein	IDCEIDDN_02434
group_2904	DNA-binding protein	IDCEIDDN_02435
group_2905	AAA family ATPase	IDCEIDDN_02436
group_2906	hypothetical protein	IDCEIDDN_02438
group_2907	antitermination protein Q	IDCEIDDN_02440
stxA2	Shiga toxin Stx2 subunit A	IDCEIDDN_02446
stxB2	Shiga toxin Stx2 subunit B	IDCEIDDN_02447
group_2910	DUF826 domain-containing protein	IDCEIDDN_02450
group_2911	lysis protein	IDCEIDDN_02453
group_490	hypothetical protein	IDCEIDDN_02454
group_2912	peptidase M85	IDCEIDDN_02476
group_2913	site-specific integrase	IDCEIDDN_02754
group_571	host cell division inhibitor Icd-like protein	IDCEIDDN_02756
group_2914	hypothetical protein	IDCEIDDN_02757
group_2915	hypothetical protein	IDCEIDDN_02758
group_2916	hypothetical protein	IDCEIDDN_02759
group_7327	DUF4222 domain-containing protein	IDCEIDDN_02760
group_2917	DNA primase	IDCEIDDN_02761
group_2918	hypothetical protein	IDCEIDDN_02762
group_920	single-stranded DNA-binding protein	IDCEIDDN_02763
group_2919	PerC family transcriptional regulator	IDCEIDDN_02764
group_7295	hypothetical protein	IDCEIDDN_02765
group_2920	phage major capsid protein	IDCEIDDN_02766
group_2921	HK97 family phage prohead protease	IDCEIDDN_02767
group_2922	phage portal protein	IDCEIDDN_02768
group_2923	head-tail adaptor protein	IDCEIDDN_02769
group_2924	phage gp6-like head-tail connector protein	IDCEIDDN_02770
group_2925	HNH endonuclease	IDCEIDDN_02771
group_2926	phage terminase small subunit P27 family	IDCEIDDN_02772
group_2927	terminase large subunit	IDCEIDDN_02773
group_2928	hypothetical protein	IDCEIDDN_02774
tqsA	AI-2 transport protein TqsA	IDCEIDDN_02775
group_2930	exonuclease	IDCEIDDN_02800
group_2932	DUF1482 family protein	IDCEIDDN_02801
dicB	cell division inhibition protein DicB	IDCEIDDN_02802
group_2934	hypothetical protein	IDCEIDDN_02803
group_2935	helix-turn-helix domain-containing protein	IDCEIDDN_02807
dicC	dicB transcriptional regulator DicC	IDCEIDDN_02808
group_485	hypothetical protein	IDCEIDDN_02809
group_154	hypothetical protein	IDCEIDDN_02810
group_2937	class I SAM-dependent methyltransferase	IDCEIDDN_02812
group_2938	hypothetical protein	IDCEIDDN_02813
group_2939	hypothetical protein	IDCEIDDN_02814
group_2940	ISNCY family transposase	IDCEIDDN_02815
group_2941	protein FlxA	IDCEIDDN_02816
relB	type II toxin-antitoxin system antitoxin RelB	IDCEIDDN_02817
relE_2	type II toxin-antitoxin system mRNA interferase RelE	IDCEIDDN_02818
group_7073	type I toxin-antitoxin system Hok family toxin	IDCEIDDN_02819
group_2944	hypothetical protein	IDCEIDDN_02820
group_2945	DUF968 domain-containing protein	IDCEIDDN_02821
group_2946	antitermination protein	IDCEIDDN_02822
group_2947	hypothetical protein	IDCEIDDN_02825
group_2948	DUF1327 domain-containing protein	IDCEIDDN_02827
group_2949	lysozyme	IDCEIDDN_02828
group_2950	DUF2514 domain-containing protein	IDCEIDDN_02829
group_2951	addiction module toxin, GnsA/GnsB family	IDCEIDDN_02831
group_2952	DUF1398 domain-containing protein	IDCEIDDN_02832
group_2953	DNA-packaging protein FI	IDCEIDDN_02840
group_2954	phage tail protein	IDCEIDDN_02843
group_2955	phage minor tail protein G	IDCEIDDN_02845
group_2956	tail assembly protein	IDCEIDDN_02851
group_2957	Ail/Lom family protein	IDCEIDDN_02853
group_2958	hypothetical protein	IDCEIDDN_02854
gapA1	Glyceraldehyde-3-phosphate dehydrogenase 1	IDCEIDDN_02994
group_6834	IS110-like element ISEc20 family transposase	IDCEIDDN_03143
group_2959	hypothetical protein	IDCEIDDN_03166
rssB_1	Regulator of RpoS	IDCEIDDN_03199
group_60	Ail/Lom family protein	IDCEIDDN_03327
group_7131	tail assembly protein	IDCEIDDN_03329
group_100	phage tail protein	IDCEIDDN_03330
group_2960	phage repressor protein/antirepressor Ant	IDCEIDDN_03331
group_72	phage tail tape measure protein	IDCEIDDN_03334
group_1045	DUF4035 domain-containing protein	IDCEIDDN_03335
group_917	phage gp6-like head-tail connector protein	IDCEIDDN_03341
group_2961	hypothetical protein	IDCEIDDN_03343
group_1038	terminase small subunit	IDCEIDDN_03348
group_2962	HNH endonuclease	IDCEIDDN_03349
group_2963	DUF3950 domain-containing protein	IDCEIDDN_03350
group_491	hypothetical protein	IDCEIDDN_03352
group_2964	lysis protein	IDCEIDDN_03353
group_2965	DUF1133 family protein	IDCEIDDN_03364
group_722	type I toxin-antitoxin system Hok family toxin	IDCEIDDN_03367
group_2966	hypothetical protein	IDCEIDDN_03368
group_2967	hypothetical protein	IDCEIDDN_03369
group_2968	hypothetical protein	IDCEIDDN_03370
group_2969	hypothetical protein	IDCEIDDN_03371
group_2970	eae-like protein	IDCEIDDN_03372
group_2971	hypothetical protein	IDCEIDDN_03373
group_2972	DUF1627 domain-containing protein	IDCEIDDN_03374
group_313	replication protein	IDCEIDDN_03375
group_2973	phage replisome organizer	IDCEIDDN_03376
group_2974	Rha family transcriptional regulator	IDCEIDDN_03377
group_2975	cell division protein	IDCEIDDN_03378
group_2976	LexA family transcriptional regulator	IDCEIDDN_03379
group_2977	DUF1391 domain-containing protein	IDCEIDDN_03380
group_7210	cell division inhibition protein DicB	IDCEIDDN_03381
group_6885	DUF1482 family protein	IDCEIDDN_03382
group_2931	exonuclease	IDCEIDDN_03383
group_2978	IS110-like element ISEc45 family transposase	IDCEIDDN_03526
group_2979	IS66 family transposase ISEc22	IDCEIDDN_03527
espI	serine protease autotransporter EspI	IDCEIDDN_03528
group_1150	IS3 family transposase	IDCEIDDN_03529
group_2981	IS3 family transposase	IDCEIDDN_03530
group_2982	IS1 family transposase	IDCEIDDN_03531
group_2983	IS1 family transposase	IDCEIDDN_03532
tnpA_2	IS200/IS605 family transposase	IDCEIDDN_03533
group_2985	IS3-like element ISEc31 family transposase	IDCEIDDN_03534
group_2986	hypothetical protein	IDCEIDDN_03535
group_2987	IS66 family insertion sequence hypothetical protein	IDCEIDDN_03536
tnpB_5	IS66 family insertion sequence element accessoryprotein TnpB	IDCEIDDN_03537
group_2989	IS66 family transposase ISKpn24	IDCEIDDN_03538
group_2990	hypothetical protein	IDCEIDDN_03539
group_2991	DEAD/DEAH box helicase	IDCEIDDN_03540
tccP2	Tir-cytoskeleton coupling protein TccP2	IDCEIDDN_03624
group_9	phage tail protein	IDCEIDDN_03626
group_21	host specificity protein J	IDCEIDDN_03628
group_5734	phage tail protein	IDCEIDDN_03638
group_2993	phage tail protein	IDCEIDDN_03639
group_2994	phage tail protein	IDCEIDDN_03640
group_221	major capsid protein	IDCEIDDN_03642
group_492	head decoration protein	IDCEIDDN_03643
group_2995	S49 family peptidase	IDCEIDDN_03644
group_6985	phage portal protein	IDCEIDDN_03645
group_105	phage terminase large subunit family protein	IDCEIDDN_03647
group_6300	hypothetical protein	IDCEIDDN_03649
group_489	hypothetical protein	IDCEIDDN_03650
group_6322	lysis protein	IDCEIDDN_03651
group_5836	hypothetical protein	IDCEIDDN_03652
group_7368	DUF1327 domain-containing protein	IDCEIDDN_03654
group_6518	holin	IDCEIDDN_03655
group_2996	DUF968 domain-containing protein	IDCEIDDN_03664
group_2997	hypothetical protein	IDCEIDDN_03665
group_2998	hypothetical protein	IDCEIDDN_03671
group_2999	hypothetical protein	IDCEIDDN_03672
group_3000	DUF4406 domain-containing protein	IDCEIDDN_03673
group_3001	DUF977 family protein	IDCEIDDN_03674
group_312	replication protein	IDCEIDDN_03675
group_3002	DUF1376 domain-containing protein	IDCEIDDN_03676
group_3003	hypothetical protein	IDCEIDDN_03677
group_3004	Rha family transcriptional regulator	IDCEIDDN_03678
group_3005	helix-turn-helix domain-containing protein	IDCEIDDN_03680
group_3006	hypothetical protein	IDCEIDDN_03681
group_3007	hypothetical protein	IDCEIDDN_03682
group_7211	cell division inhibition protein DicB	IDCEIDDN_03683
group_6886	DUF1482 family protein	IDCEIDDN_03684
group_3008	DUF4224 domain-containing protein	IDCEIDDN_03686
group_3009	integrase	IDCEIDDN_03687
iaaA_1	Isoaspartyl peptidase	IDCEIDDN_03837
group_34	host specificity protein J	IDCEIDDN_03902
group_589	phage portal protein	IDCEIDDN_03917
yeaV_2	BCCT family transporter YeaV	IDCEIDDN_04405
group_6638	head decoration protein	IDCEIDDN_04490
group_5791	phage tail protein	IDCEIDDN_04493
group_3010	CdaR family transcriptional regulator	IDCEIDDN_04644
group_680	hypothetical protein	IDCEIDDN_05144
group_688	hypothetical protein	IDCEIDDN_05403
purR_2	HTH-type transcriptional repressor PurR	IDCEIDDN_05449

## Sheet: Group 1_DEC5A_FDAARGOS-946
Supplemental Table 4. The unique gene content of E. coli O55:H7 strain DEC5A abd FDAARGOS-946 as determined by Roary. Genes highlighted in green are found on a plasmid.
Gene	Annotation	DEC5A	FDAARGOS-946	2013C-4465	CB9615	DEC5B	DEC5D	DEC5E	RM12579	TB182A	USDA5905
group_1073	hypothetical protein	JEHDKJEN_00001	KHMLLMFA_05173
group_1717	hypothetical protein	JEHDKJEN_00002	KHMLLMFA_05174
group_1074	hypothetical protein	JEHDKJEN_00003	KHMLLMFA_05175
group_1075	hypothetical protein	JEHDKJEN_00007	KHMLLMFA_05176
group_1720	hypothetical protein	JEHDKJEN_00008	KHMLLMFA_05182
cea	Colicin-E1	JEHDKJEN_00009	KHMLLMFA_05181
group_1722	hypothetical protein	JEHDKJEN_00010	KHMLLMFA_05180
mbeC	Mobilization protein MbeC	JEHDKJEN_00012	KHMLLMFA_05178
cbtA_1	type IV toxin-antitoxin system toxin CbtA	JEHDKJEN_00945	KHMLLMFA_00854
ygfK_2	putative selenate reductase subunit YgfK	JEHDKJEN_01068	KHMLLMFA_00974
group_411	sigma-54-dependent transcriptional regulator	JEHDKJEN_01077	KHMLLMFA_00983
group_1746	hypothetical protein	JEHDKJEN_01625	KHMLLMFA_01540
group_1747	hypothetical protein	JEHDKJEN_01628	KHMLLMFA_01543
group_1749	hypothetical protein	JEHDKJEN_01633	KHMLLMFA_01548
group_1750	tail fiber assembly protein	JEHDKJEN_01637	KHMLLMFA_01552
group_1752	hypothetical protein	JEHDKJEN_01656	KHMLLMFA_01571
group_1753	hypothetical protein	JEHDKJEN_01657	KHMLLMFA_01572
group_1754	hypothetical protein	JEHDKJEN_01661	KHMLLMFA_01576
group_1755	hypothetical protein	JEHDKJEN_01667	KHMLLMFA_01582
group_1756	hypothetical protein	JEHDKJEN_01668	KHMLLMFA_01583
group_1757	hypothetical protein	JEHDKJEN_01669	KHMLLMFA_01584
group_1758	hypothetical protein	JEHDKJEN_01670	KHMLLMFA_01585
group_1759	hypothetical protein	JEHDKJEN_01671	KHMLLMFA_01586
group_1760	hypothetical protein	JEHDKJEN_01672	KHMLLMFA_01587
group_1761	site-specific integrase	JEHDKJEN_01673	KHMLLMFA_01588
group_1762	phage major capsid protein	JEHDKJEN_01802	KHMLLMFA_01717
group_1763	hypothetical protein	JEHDKJEN_01803	KHMLLMFA_01718
group_1764	terminase small subunit	JEHDKJEN_01804	KHMLLMFA_01719
group_1765	hypothetical protein	JEHDKJEN_01805	KHMLLMFA_01720
group_1766	hypothetical protein	JEHDKJEN_01806	KHMLLMFA_01721
group_1767	hypothetical protein	JEHDKJEN_01807	KHMLLMFA_01722
group_1768	DNA primase	JEHDKJEN_01808	KHMLLMFA_01723
group_1769	DUF4222 domain-containing protein	JEHDKJEN_01809	KHMLLMFA_01724
group_1770	hypothetical protein	JEHDKJEN_01810	KHMLLMFA_01725
group_572	host cell division inhibitor Icd-like protein	JEHDKJEN_01811	KHMLLMFA_01726
group_1771	hypothetical protein	JEHDKJEN_01813	KHMLLMFA_01728
group_1772	DUF4102 domain-containing protein	JEHDKJEN_01814	KHMLLMFA_01729
group_473	putative fimbrial-like adhesin protein	JEHDKJEN_01906	KHMLLMFA_01822
cbtA_2	type IV toxin-antitoxin system toxin CbtA	JEHDKJEN_02021	KHMLLMFA_01937
group_214	hypothetical protein	JEHDKJEN_02054	KHMLLMFA_01970
group_1773	hypothetical protein	JEHDKJEN_02065	KHMLLMFA_01981
group_1774	helix-turn-helix domain-containing protein	JEHDKJEN_02068	KHMLLMFA_01984
group_1775	transcriptional regulator	JEHDKJEN_02069	KHMLLMFA_01985
group_1776	hypothetical protein	JEHDKJEN_02073	KHMLLMFA_01989
flhA_1	flagellar biosynthesis protein FlhA	JEHDKJEN_02211	KHMLLMFA_02127
group_1780	hypothetical protein	JEHDKJEN_02260	KHMLLMFA_02176
group_1781	hypothetical protein	JEHDKJEN_02264	KHMLLMFA_02180
group_1782	hypothetical protein	JEHDKJEN_02265	KHMLLMFA_02181
group_1783	DUF1391 domain-containing protein	JEHDKJEN_02266	KHMLLMFA_02182
group_1787	DUF1627 domain-containing protein	JEHDKJEN_02272	KHMLLMFA_02188
group_881	DUF977 family protein	JEHDKJEN_02273	KHMLLMFA_02189
group_1789	hypothetical protein	JEHDKJEN_02275	KHMLLMFA_02191
group_1790	type I toxin-antitoxin system Hok family toxin	JEHDKJEN_02276	KHMLLMFA_02192
group_1791	DUF1133 family protein	JEHDKJEN_02280	KHMLLMFA_02196
group_1792	hypothetical protein	JEHDKJEN_02281	KHMLLMFA_02197
group_1795	hypothetical protein	JEHDKJEN_02287	KHMLLMFA_02203
group_1796	hypothetical protein	JEHDKJEN_02288	KHMLLMFA_02204
group_1797	hypothetical protein	JEHDKJEN_02289	KHMLLMFA_02205
group_1799	hypothetical protein	JEHDKJEN_02305	KHMLLMFA_02221
group_1800	hypothetical protein	JEHDKJEN_02306	KHMLLMFA_02222
group_1801	hypothetical protein	JEHDKJEN_02307	KHMLLMFA_02223
group_1802	hypothetical protein	JEHDKJEN_02308	KHMLLMFA_02224
group_1803	hypothetical protein	JEHDKJEN_02309	KHMLLMFA_02225
group_1804	hypothetical protein	JEHDKJEN_02310	KHMLLMFA_02226
group_1805	hypothetical protein	JEHDKJEN_02311	KHMLLMFA_02227
group_1806	hypothetical protein	JEHDKJEN_02312	KHMLLMFA_02228
group_1807	tail assembly chaperone	JEHDKJEN_02317	KHMLLMFA_02233
group_1808	tail fiber assembly protein	JEHDKJEN_02318	KHMLLMFA_02234
group_536	ATP-dependent helicase	JEHDKJEN_02508	KHMLLMFA_02424
uidB_2	glucuronide transporter	JEHDKJEN_02549	KHMLLMFA_02465
group_7384	terminase	JEHDKJEN_02619	KHMLLMFA_02535
group_1809	hypothetical protein	JEHDKJEN_02750	KHMLLMFA_02666
group_1810	hypothetical protein	JEHDKJEN_02751	KHMLLMFA_02667
group_1811	hypothetical protein	JEHDKJEN_02752	KHMLLMFA_02668
group_1812	hypothetical protein	JEHDKJEN_02753	KHMLLMFA_02669
group_1813	hypothetical protein	JEHDKJEN_02754	KHMLLMFA_02670
group_1814	hypothetical protein	JEHDKJEN_02755	KHMLLMFA_02671
group_1815	hypothetical protein	JEHDKJEN_02756	KHMLLMFA_02672
group_1816	hypothetical protein	JEHDKJEN_02757	KHMLLMFA_02673
group_1817	hypothetical protein	JEHDKJEN_02758	KHMLLMFA_02674
group_1818	hypothetical protein	JEHDKJEN_02759	KHMLLMFA_02675
group_1819	hypothetical protein	JEHDKJEN_02760	KHMLLMFA_02676
group_1820	hypothetical protein	JEHDKJEN_02761	KHMLLMFA_02677
group_1821	hypothetical protein	JEHDKJEN_02762	KHMLLMFA_02678
group_1822	hypothetical protein	JEHDKJEN_02763	KHMLLMFA_02679
group_1823	hypothetical protein	JEHDKJEN_02764	KHMLLMFA_02680
group_1824	hypothetical protein	JEHDKJEN_02765	KHMLLMFA_02681
group_1825	hypothetical protein	JEHDKJEN_02766	KHMLLMFA_02682
group_1826	hypothetical protein	JEHDKJEN_02767	KHMLLMFA_02683
group_1827	hypothetical protein	JEHDKJEN_02768	KHMLLMFA_02684
group_1828	hypothetical protein	JEHDKJEN_02769	KHMLLMFA_02685
group_1829	hypothetical protein	JEHDKJEN_02770	KHMLLMFA_02686
group_1830	hypothetical protein	JEHDKJEN_02771	KHMLLMFA_02687
group_1831	hypothetical protein	JEHDKJEN_02773	KHMLLMFA_02689
group_1832	hypothetical protein	JEHDKJEN_02774	KHMLLMFA_02690
group_1833	hypothetical protein	JEHDKJEN_02775	KHMLLMFA_02691
group_1834	hypothetical protein	JEHDKJEN_02776	KHMLLMFA_02692
group_1835	phage terminase large subunit family protein	JEHDKJEN_02777	KHMLLMFA_02693
group_1836	hypothetical protein	JEHDKJEN_02778	KHMLLMFA_02694
group_1837	hypothetical protein	JEHDKJEN_02779	KHMLLMFA_02695
group_1838	hypothetical protein	JEHDKJEN_02780	KHMLLMFA_02696
group_1839	hypothetical protein	JEHDKJEN_02781	KHMLLMFA_02697
group_1840	hypothetical protein	JEHDKJEN_02782	KHMLLMFA_02698
group_1841	hypothetical protein	JEHDKJEN_02783	KHMLLMFA_02699
group_1842	hypothetical protein	JEHDKJEN_02784	KHMLLMFA_02700
group_1843	hypothetical protein	JEHDKJEN_02785	KHMLLMFA_02701
group_1844	hypothetical protein	JEHDKJEN_02786	KHMLLMFA_02702
group_1846	hypothetical protein	JEHDKJEN_02788	KHMLLMFA_02703
group_1847	hypothetical protein	JEHDKJEN_02789	KHMLLMFA_02704
group_554	DUF2773 domain-containing bactofilin	JEHDKJEN_02823	KHMLLMFA_02738
group_7	phage tail protein	JEHDKJEN_02841	KHMLLMFA_02756
group_556	hypothetical protein	JEHDKJEN_02934	KHMLLMFA_02849
group_146	Replication protein O	JEHDKJEN_03618	KHMLLMFA_03533
group_147	Replication protein O	JEHDKJEN_03619	KHMLLMFA_03534
group_591	hypothetical protein	JEHDKJEN_03627	KHMLLMFA_03542
group_1860	hypothetical protein	JEHDKJEN_03682	KHMLLMFA_03597
group_595	molecular chaperone HscC	JEHDKJEN_03765	KHMLLMFA_03680
group_617	uracil/xanthine transporter	JEHDKJEN_03942	KHMLLMFA_03857
glxR_2	2-hydroxy-3-oxopropionate reductase	JEHDKJEN_03947	KHMLLMFA_03862
group_1876	DUF4942 domain-containing protein	JEHDKJEN_04599	KHMLLMFA_04513
group_1877	DUF957 domain-containing protein	JEHDKJEN_04600	KHMLLMFA_04514
group_1878	hypothetical protein	JEHDKJEN_04601	KHMLLMFA_04515
cbtA_3	type IV toxin-antitoxin system toxin CbtA	JEHDKJEN_04603	KHMLLMFA_04517
ykfF	UPF0401 protein YkfF	JEHDKJEN_04608	KHMLLMFA_04522
group_1882	hypothetical protein	JEHDKJEN_04614	KHMLLMFA_04527
group_1896	DUF4102 domain-containing protein	JEHDKJEN_04636	KHMLLMFA_04549
group_684	RHS repeat protein	JEHDKJEN_04980	KHMLLMFA_04893

## Sheet: Group 2_DEC5D_RM12579_TB182A
Supplemental Table 4. The unique gene content of E. coli O55:H7 strain DEC5D, RM12579 and TB182A as determined by Roary.
Gene	Annotation	DEC5D	RM12579	TB182A	2013C-4465	CB9615	DEC5A	DEC5B	DEC5E	FDAARGOS-946	USDA5905
group_6346	toxin	KMIBKBPP_00207	FICIDIFF_00346	DHPIHDON_00302
group_365	adhesin	KMIBKBPP_00265	FICIDIFF_00404	DHPIHDON_00360
group_385	fimbrial protein	KMIBKBPP_00739	FICIDIFF_00879	DHPIHDON_00834
group_397	NAD-dependent epimerase/dehydratase family protein	KMIBKBPP_00901	FICIDIFF_01041	DHPIHDON_00996
dgcN_1	diguanylate cyclase DgcN	KMIBKBPP_01335	FICIDIFF_01461	DHPIHDON_01415
group_475	SDR family oxidoreductase	KMIBKBPP_01853	FICIDIFF_02048	DHPIHDON_01934
tap_2	methyl-accepting chemotaxis protein IV	KMIBKBPP_02130	FICIDIFF_02322	DHPIHDON_02208
group_226	major capsid protein	KMIBKBPP_02483	FICIDIFF_02675	DHPIHDON_02563
group_6479	phage tail tape measure protein	KMIBKBPP_02491	FICIDIFF_02683	DHPIHDON_02571
group_2130	DUF1318 domain-containing protein	KMIBKBPP_02657	FICIDIFF_02847	DHPIHDON_02732
group_576	GGDEF domain-containing protein	KMIBKBPP_03053	FICIDIFF_03336	DHPIHDON_03233
group_6025	Replication protein O	KMIBKBPP_03353	FICIDIFF_03636	DHPIHDON_03533
group_5461	hypothetical protein	KMIBKBPP_03354	FICIDIFF_03637	DHPIHDON_03534
group_3104	helix-turn-helix transcriptional regulator	KMIBKBPP_03355	FICIDIFF_03638	DHPIHDON_03535
group_5113	LexA family transcriptional regulator	KMIBKBPP_03356	FICIDIFF_03639	DHPIHDON_03536
group_4438	hypothetical protein	KMIBKBPP_03357	FICIDIFF_03640	DHPIHDON_03537
bet_1	phage recombination protein Bet	KMIBKBPP_03364	FICIDIFF_03647	DHPIHDON_03544
group_603	hypothetical protein	KMIBKBPP_03582	FICIDIFF_03864	DHPIHDON_03761
group_321	hypothetical protein	KMIBKBPP_03621	FICIDIFF_03903	DHPIHDON_03800
group_247	autotransporter outer membrane beta-barrel domain-containing protein	KMIBKBPP_03899	FICIDIFF_04182	DHPIHDON_04080
group_2133	hypothetical protein	KMIBKBPP_04398	FICIDIFF_04684	DHPIHDON_04581
group_2134	hypothetical protein	KMIBKBPP_04399	FICIDIFF_04685	DHPIHDON_04582
group_2135	hypothetical protein	KMIBKBPP_04400	FICIDIFF_04686	DHPIHDON_04583
group_2136	hypothetical protein	KMIBKBPP_04401	FICIDIFF_04687	DHPIHDON_04584
group_2137	hypothetical protein	KMIBKBPP_04402	FICIDIFF_04688	DHPIHDON_04585
group_2138	hypothetical protein	KMIBKBPP_04403	FICIDIFF_04689	DHPIHDON_04586
group_2139	hypothetical protein	KMIBKBPP_04404	FICIDIFF_04690	DHPIHDON_04587
group_2140	hypothetical protein	KMIBKBPP_04405	FICIDIFF_04691	DHPIHDON_04588
group_2142	hypothetical protein	KMIBKBPP_04407	FICIDIFF_04693	DHPIHDON_04590
group_2143	hypothetical protein	KMIBKBPP_04408	FICIDIFF_04694	DHPIHDON_04591
group_2144	hypothetical protein	KMIBKBPP_04409	FICIDIFF_04695	DHPIHDON_04592
group_2145	hypothetical protein	KMIBKBPP_04410	FICIDIFF_04696	DHPIHDON_04593
group_2146	DNA-binding protein	KMIBKBPP_04411	FICIDIFF_04697	DHPIHDON_04594
group_2147	phage integrase family protein	KMIBKBPP_04412	FICIDIFF_04698	DHPIHDON_04595
group_2148	site-specific integrase	KMIBKBPP_04413	FICIDIFF_04699	DHPIHDON_04596
group_2149	hypothetical protein	KMIBKBPP_04414	FICIDIFF_04700	DHPIHDON_04597
group_2150	AlpA family transcriptional regulator	KMIBKBPP_04415	FICIDIFF_04701	DHPIHDON_04598
group_2151	hypothetical protein	KMIBKBPP_04416	FICIDIFF_04702	DHPIHDON_04599
group_2152	DUF4102 domain-containing protein	KMIBKBPP_04417	FICIDIFF_04703	DHPIHDON_04600
yjgL_1	Uncharacterized protein YjgL	KMIBKBPP_04430	FICIDIFF_04716	DHPIHDON_04613
group_29	host specificity protein J	KMIBKBPP_04650	FICIDIFF_02862	DHPIHDON_02747
group_686	sulfoquinovose isomerase	KMIBKBPP_04895	FICIDIFF_05110	DHPIHDON_05007

## Sheet: Group 3_CB9615_2013C-4465
Supplemental Table 4. The unique gene content of E. coli O55:H7 strain CB9615 and 2013C-4465 as determined by Roary.
Gene	Annotation	2013C-4465	CB9615	DEC5A	DEC5B	DEC5D	DEC5E	FDAARGOS946	RM12579	TB182A	USDA5905
group_1281	tail fiber assembly protein	JCIJMCOA_01353	MBNBEHIL_01424
group_824	protease FtsH-inhibitory lysogeny factor CIII	JCIJMCOA_01575	MBNBEHIL_01253
group_1305	hypothetical protein	JCIJMCOA_01598	MBNBEHIL_01269
group_828	hypothetical protein	JCIJMCOA_01599	MBNBEHIL_01270
group_852	phage tail protein	JCIJMCOA_02096	MBNBEHIL_02083
group_160	phage tail protein	JCIJMCOA_02609	MBNBEHIL_02580
group_6621	phage minor tail protein G	JCIJMCOA_02610	MBNBEHIL_02581
group_890	phage tail protein	JCIJMCOA_02615	MBNBEHIL_02586
group_7253	Ail/Lom family protein	JCIJMCOA_02619	MBNBEHIL_02590
group_4492	phage tail protein	JCIJMCOA_02620	MBNBEHIL_02591
group_152	phage tail protein	JCIJMCOA_02621	MBNBEHIL_02592
group_575	GGDEF domain-containing protein	JCIJMCOA_03267	MBNBEHIL_03239
pgaB_2	poly-beta-1,6-N-acetyl-D-glucosamine N-deacetylase PgaB	JCIJMCOA_03270	MBNBEHIL_03242
group_599	response regulator	JCIJMCOA_03741	MBNBEHIL_03713
group_947	hypothetical protein	JCIJMCOA_03814	MBNBEHIL_03785
group_1464	DNA-packaging protein FI	JCIJMCOA_03827	MBNBEHIL_03798
group_1465	hypothetical protein	JCIJMCOA_03835	MBNBEHIL_03806
group_1466	lysozyme	JCIJMCOA_03837	MBNBEHIL_03808
essD_1	phage lysis protein EssD	JCIJMCOA_03838	MBNBEHIL_03809
ompC_3	porin OmpC	JCIJMCOA_03839	MBNBEHIL_03810
group_1469	antitermination protein	JCIJMCOA_03840	MBNBEHIL_03811
group_1470	YlcG family protein	JCIJMCOA_03841	MBNBEHIL_03812
ybcO_2	Putative nuclease YbcO	JCIJMCOA_03843	MBNBEHIL_03814
group_1471	hypothetical protein	JCIJMCOA_03845	MBNBEHIL_03816
rhaS	HTH-type transcriptional activator RhaS	JCIJMCOA_03846	MBNBEHIL_03817
group_1473	kinase inhibitor	JCIJMCOA_03847	MBNBEHIL_03818
group_1474	hypothetical protein	JCIJMCOA_03848	MBNBEHIL_03819
mdtI_2	multidrug/spermidine efflux SMR transporter subunit MdtI	JCIJMCOA_03849	MBNBEHIL_03820
group_1476	protein ren	JCIJMCOA_03850	MBNBEHIL_03821
group_1477	hypothetical protein	JCIJMCOA_03854	MBNBEHIL_03825
group_1478	LexA family transcriptional regulator	JCIJMCOA_03855	MBNBEHIL_03826
group_1479	hypothetical protein	JCIJMCOA_03856	MBNBEHIL_03827
group_1480	hypothetical protein	JCIJMCOA_03857	MBNBEHIL_03828
group_823	DUF1382 family protein	JCIJMCOA_03863	MBNBEHIL_03834
group_952	cell division protein ZapA	JCIJMCOA_03864	MBNBEHIL_03835
paoD_2	molybdenum cofactor insertion chaperone PaoD	JCIJMCOA_04143	MBNBEHIL_04114
group_249	hypothetical protein	JCIJMCOA_04161	MBNBEHIL_04132
group_33	host specificity protein J	JCIJMCOA_04177	MBNBEHIL_04148
group_867	tail assembly protein	JCIJMCOA_04178	MBNBEHIL_04149
group_94	phage tail protein	JCIJMCOA_04179	MBNBEHIL_04150
group_293	phage tail protein	JCIJMCOA_04181	MBNBEHIL_04152
group_182	phage tail tape measure protein	JCIJMCOA_04182	MBNBEHIL_04153
group_976	phage minor tail protein G	JCIJMCOA_04184	MBNBEHIL_04155
group_277	phage portal protein	JCIJMCOA_04193	MBNBEHIL_04164
group_163	phage tail protein	JCIJMCOA_04194	MBNBEHIL_04165
group_204	DUF1317 family protein	JCIJMCOA_04224	MBNBEHIL_04195

## Sheet: DEC5B
Supplemental Table 4. The unique gene content of E. coli O55:H7 strain DEC5B as determined by Roary. Genes highlighted in green are found on a plasmid.
Gene	Annotation	DEC5B	DEC5E	2013C-4465	CB9615	DEC5A	DEC5D	FDAARGOS-946	RM12579	TB182A	USDA5905
group_1911	hypothetical protein	GGHOCGBL_00014
glmM_1	Phosphoglucosamine mutase	GGHOCGBL_00015
folP_2	dihydropteroate synthase	GGHOCGBL_00016
group_1914	hypothetical protein	GGHOCGBL_00018
group_1915	hypothetical protein	GGHOCGBL_00019
xerC_1	Tyrosine recombinase XerC	GGHOCGBL_00020
group_1917	hypothetical protein	GGHOCGBL_00021
group_1918	hypothetical protein	GGHOCGBL_00022
group_1919	IS3-like element ISEc31 family transposase	GGHOCGBL_00023
group_1928	hypothetical protein	GGHOCGBL_00024
group_1937	DUF1076 domain-containing protein	GGHOCGBL_00025
group_1008	hypothetical protein	GGHOCGBL_00026
group_1938	hypothetical protein	GGHOCGBL_00027
group_1939	IS3-like element ISEc31 family transposase	GGHOCGBL_00028
group_448	IS200/IS605 family element transposase accessoryprotein TnpB	GGHOCGBL_00029
group_1940	hypothetical protein	GGHOCGBL_00030
group_1941	hypothetical protein	GGHOCGBL_00032
group_1942	hypothetical protein	GGHOCGBL_00033
group_1943	DUF1076 domain-containing protein	GGHOCGBL_00035
group_1100	hypothetical protein	GGHOCGBL_00036
group_1944	hypothetical protein	GGHOCGBL_00037
group_1945	hypothetical protein	GGHOCGBL_00038
group_6462	IS3 family transposase	GGHOCGBL_00039
group_6027	IS3 family transposase	GGHOCGBL_00040
group_1946	hypothetical protein	GGHOCGBL_00041
group_1947	secretion protein EspO	GGHOCGBL_00042
group_1102	hypothetical protein	GGHOCGBL_00043
group_1948	N-acetyltransferase	GGHOCGBL_00045
group_1949	DUF1778 domain-containing protein	GGHOCGBL_00046
group_1950	type I toxin-antitoxin system Hok family toxin	GGHOCGBL_00047
group_1951	hypothetical protein	GGHOCGBL_00048
traI_1	Multifunctional conjugation protein TraI	GGHOCGBL_00051
group_754	IS3-like element ISEc31 family transposase	GGHOCGBL_00052
group_308	IS3-like element ISEc31 family transposase	GGHOCGBL_00053
group_1106	hypothetical protein	GGHOCGBL_00054
traA_1	Pilin	GGHOCGBL_00058
traY_1	Relaxosome protein TraY	GGHOCGBL_00059
traJ_1	Protein TraJ	GGHOCGBL_00060
traM_1	Relaxosome protein TraM	GGHOCGBL_00061
etgA_1	type III secretion system LEE muramidase EtgA	GGHOCGBL_00062
group_7352	DUF945 domain-containing protein	GGHOCGBL_00063
group_692	hypothetical protein	GGHOCGBL_00064
group_1954	hypothetical protein	GGHOCGBL_00065
repB	RepFIB replication protein A	GGHOCGBL_00072
umuD_1	translesion error-prone DNA polymerase V autoproteolytic subunit	GGHOCGBL_00073
umuC_1	translesion error-prone DNA polymerase V subunitUmuC	GGHOCGBL_00074
group_1962	hypothetical protein	GGHOCGBL_00075
group_1963	hypothetical protein	GGHOCGBL_00076
noc_1	Nucleoid occlusion protein	GGHOCGBL_00077
group_1965	hypothetical protein	GGHOCGBL_00078
group_1966	hypothetical protein	GGHOCGBL_00079
group_1967	hypothetical protein	GGHOCGBL_00080
relE	type II toxin-antitoxin system mRNA interferase RelE	GGHOCGBL_00081
group_1929	hypothetical protein	GGHOCGBL_00082
group_1920	IS3-like element ISEc31 family transposase	GGHOCGBL_00083
group_1969	hypothetical protein	GGHOCGBL_00084
espC	Serine protease EspC	GGHOCGBL_00085
group_1971	molecular chaperone Tir	GGHOCGBL_00086
group_1972	IS481 family transposase ISKpn28	GGHOCGBL_00087
group_1009	IS3-like element ISEc31 family transposase	GGHOCGBL_00088
group_1973	hypothetical protein	GGHOCGBL_00089
group_1974	hypothetical protein	GGHOCGBL_00090
group_1975	hypothetical protein	GGHOCGBL_00091
group_1976	hypothetical protein	GGHOCGBL_00092
group_1977	PerC family transcriptional regulator	GGHOCGBL_00093
group_1978	hypothetical protein	GGHOCGBL_00094
group_1979	IS66 family transposase ISCro1	GGHOCGBL_00095
group_1980	IS66 family transposase ISCro1	GGHOCGBL_00096
group_1981	bfpT-regulated chaperone	GGHOCGBL_00097
group_1982	hypothetical protein	GGHOCGBL_00098
group_1983	DUF1076 domain-containing protein	GGHOCGBL_00099
group_1984	hypothetical protein	GGHOCGBL_00100
group_1985	hypothetical protein	GGHOCGBL_00101
group_1986	hypothetical protein	GGHOCGBL_00104
group_1987	GlxA family transcriptional regulator	GGHOCGBL_00105
cysE_1	Serine acetyltransferase	GGHOCGBL_00106
group_1988	hypothetical protein	GGHOCGBL_00107
appY	HTH-type transcriptional regulator AppY	GGHOCGBL_00108
group_1990	hypothetical protein	GGHOCGBL_00109
group_1991	hypothetical protein	GGHOCGBL_00110
group_1992	hypothetical protein	GGHOCGBL_00111
traS	Protein TraS	GGHOCGBL_00112
group_1994	hypothetical protein	GGHOCGBL_00119
group_1996	hypothetical protein	GGHOCGBL_00123
group_1103	hypothetical protein	GGHOCGBL_00124
group_1997	hypothetical protein	GGHOCGBL_00125
group_1998	hypothetical protein	GGHOCGBL_00126
group_1999	hypothetical protein	GGHOCGBL_00127
group_2000	hypothetical protein	GGHOCGBL_00128
group_2001	IS3-like element ISEc31 family transposase	GGHOCGBL_00131
group_1101	IS3 family transposase ISEc17	GGHOCGBL_00132
group_2002	hypothetical protein	GGHOCGBL_00133
group_2003	DUF1076 domain-containing protein	GGHOCGBL_00134
group_2004	hypothetical protein	GGHOCGBL_00135
group_2005	hypothetical protein	GGHOCGBL_00136
group_2006	hypothetical protein	GGHOCGBL_00137
group_2007	IS256 family transposase ISEc39	GGHOCGBL_00138
cysE_2	Serine acetyltransferase	GGHOCGBL_00139
group_2008	hypothetical protein	GGHOCGBL_00140
group_2009	DUF1076 domain-containing protein	GGHOCGBL_00141
group_2010	hypothetical protein	GGHOCGBL_00142
group_667	ATP-binding protein	GGHOCGBL_00143
group_252	hypothetical protein	GGHOCGBL_00144
group_2011	hypothetical protein	GGHOCGBL_00145
group_2012	hypothetical protein	GGHOCGBL_00146
group_2013	hypothetical protein	GGHOCGBL_00147
group_2014	hypothetical protein	GGHOCGBL_00148
tnpA_1	IS200/IS605 family transposase	GGHOCGBL_00149
group_309	IS3-like element ISEc31 family transposase	GGHOCGBL_00150
group_755	IS3-like element ISEc31 family transposase	GGHOCGBL_00151
group_2016	hypothetical protein	GGHOCGBL_00152
group_2017	hypothetical protein	GGHOCGBL_00153
group_2018	hypothetical protein	GGHOCGBL_00154
group_2019	hypothetical protein	GGHOCGBL_00155
group_2020	hypothetical protein	GGHOCGBL_00156
group_2021	hypothetical protein	GGHOCGBL_00157
group_2022	hypothetical protein	GGHOCGBL_00158
xerC_3	Tyrosine recombinase XerC	GGHOCGBL_00159
group_2024	hypothetical protein	GGHOCGBL_00160
srp54	Signal recognition particle 54 kDa protein	GGHOCGBL_00161
parM_1	Plasmid segregation protein ParM	GGHOCGBL_00162
group_2027	hypothetical protein	GGHOCGBL_00163
umuC_2	translesion error-prone DNA polymerase V subunitUmuC	GGHOCGBL_00164
group_2029	hypothetical protein	GGHOCGBL_00165
group_2030	IS21 family transposase ISEc10	GGHOCGBL_00166
umuC_3	translesion error-prone DNA polymerase V subunitUmuC	GGHOCGBL_00167
umuD_2	translesion error-prone DNA polymerase V autoproteolytic subunit	GGHOCGBL_00168
group_2033	hypothetical protein	GGHOCGBL_00169
group_2034	hypothetical protein	GGHOCGBL_00170
group_2035	hypothetical protein	GGHOCGBL_00173
group_2036	hypothetical protein	GGHOCGBL_00174
klcA_2	Antirestriction protein KlcA	GGHOCGBL_00175
group_1956	hypothetical protein	GGHOCGBL_00178
group_1113	hypothetical protein	GGHOCGBL_00179
group_2037	hypothetical protein	GGHOCGBL_00181
ltrA	Group II intron-encoded protein LtrA	GGHOCGBL_00182
group_2039	single-stranded DNA-binding protein SSB1	GGHOCGBL_00183
ykfF	UPF0401 protein YkfF	GGHOCGBL_00184
psiB	Protein PsiB	GGHOCGBL_00186
traM_2	Relaxosome protein TraM	GGHOCGBL_00192
group_7371	hypothetical protein	GGHOCGBL_00197
group_2043	hypothetical protein	GGHOCGBL_00200
group_2044	hypothetical protein	GGHOCGBL_00201
group_2045	hypothetical protein	GGHOCGBL_00205
group_2048	hypothetical protein	GGHOCGBL_00210
group_2049	hypothetical protein	GGHOCGBL_00212
group_2051	hypothetical protein	GGHOCGBL_00216
group_2052	hypothetical protein	GGHOCGBL_00217
group_2053	hypothetical protein	GGHOCGBL_00218
group_360	ShET2/EspL2 family type III secretion system effector toxin	GGHOCGBL_00254
group_2054	secretion protein EspF	GGHOCGBL_00344
group_2055	hypothetical protein	GGHOCGBL_00368
group_2056	hypothetical protein	GGHOCGBL_00369
group_2057	hypothetical protein	GGHOCGBL_00370
group_2058	hypothetical protein	GGHOCGBL_00371
group_2059	hypothetical protein	GGHOCGBL_00372
group_2060	host cell division inhibitor Icd-like protein	GGHOCGBL_00373
group_2061	hypothetical protein	GGHOCGBL_00374
group_2062	hypothetical protein	GGHOCGBL_00375
group_2063	hypothetical protein	GGHOCGBL_00376
group_2064	hypothetical protein	GGHOCGBL_00377
group_2065	hypothetical protein	GGHOCGBL_00378
group_2066	hypothetical protein	GGHOCGBL_00379
group_2067	hypothetical protein	GGHOCGBL_00380
group_2068	hypothetical protein	GGHOCGBL_00381
group_2069	hypothetical protein	GGHOCGBL_00382
group_2070	hypothetical protein	GGHOCGBL_00383
group_2071	DUF4102 domain-containing protein	GGHOCGBL_00384
malS_1	alpha-amylase	GGHOCGBL_00451
malS_2	alpha-amylase	GGHOCGBL_00452
group_6028	IS3 family transposase	GGHOCGBL_00641
group_6463	IS3 family transposase	GGHOCGBL_00642
group_375	sigma 54-dependent transcriptional regulator	GGHOCGBL_00650
group_389	iron ABC transporter permease	GGHOCGBL_01012
group_395	hypothetical protein	GGHOCGBL_01058
group_6029	IS3 family transposase	GGHOCGBL_01120
group_6464	IS3 family transposase	GGHOCGBL_01121
group_264	hypothetical protein	GGHOCGBL_01251
group_2072	invasion protein	GGHOCGBL_01253
group_1921	IS3-like element ISEc31 family transposase	GGHOCGBL_01472
group_1930	hypothetical protein	GGHOCGBL_01473
group_202	phage tail protein	GGHOCGBL_01585
group_2074	hypothetical protein	GGHOCGBL_01588
group_2075	hypothetical protein	GGHOCGBL_01778
group_1922	IS3-like element ISEc31 family transposase	GGHOCGBL_01787
group_1931	hypothetical protein	GGHOCGBL_01788
group_79	DUF945 domain-containing protein	GGHOCGBL_02157
group_332	GTPase family protein	GGHOCGBL_02163
group_6465	IS3 family transposase	GGHOCGBL_02170
group_6030	IS3 family transposase	GGHOCGBL_02171
group_483	TonB-dependent receptor	GGHOCGBL_02172
group_2076	hypothetical protein	GGHOCGBL_02206
group_2077	phage tail protein	GGHOCGBL_02245
group_6031	IS3 family transposase	GGHOCGBL_02253
group_6466	IS3 family transposase	GGHOCGBL_02254
group_2078	phosphohydrolase	GGHOCGBL_02336
group_231	leucine-rich repeat domain-containing protein	GGHOCGBL_02362
group_1932	hypothetical protein	GGHOCGBL_02363
group_1923	IS3-like element ISEc31 family transposase	GGHOCGBL_02364
group_1924	IS3-like element ISEc31 family transposase	GGHOCGBL_02402
group_1933	hypothetical protein	GGHOCGBL_02403
group_2079	hypothetical protein	GGHOCGBL_02429
group_2080	hypothetical protein	GGHOCGBL_02430
group_6467	IS3 family transposase	GGHOCGBL_02431
group_6032	IS3 family transposase	GGHOCGBL_02432
group_2081	hypothetical protein	GGHOCGBL_02434
group_2082	hypothetical protein	GGHOCGBL_02435
group_2083	hypothetical protein	GGHOCGBL_02436
group_2084	hypothetical protein	GGHOCGBL_02437
group_2085	hypothetical protein	GGHOCGBL_02438
group_2086	hypothetical protein	GGHOCGBL_02439
group_2087	hypothetical protein	GGHOCGBL_02440
group_2088	hypothetical protein	GGHOCGBL_02441
group_2089	hypothetical protein	GGHOCGBL_02442
group_2090	hypothetical protein	GGHOCGBL_02444
group_524	carbohydrate kinase family protein	GGHOCGBL_02545
group_2091	hypothetical protein	GGHOCGBL_02608
group_2093	tail fiber assembly protein	GGHOCGBL_02616
group_2094	hypothetical protein	GGHOCGBL_02617
group_2095	hypothetical protein	GGHOCGBL_02618
group_2096	phage tail protein I	GGHOCGBL_02619
group_2097	hypothetical protein	GGHOCGBL_02636
group_2098	hypothetical protein	GGHOCGBL_02637
parM_2	Plasmid segregation protein ParM	GGHOCGBL_02638
group_2101	hypothetical protein	GGHOCGBL_02643
group_2102	hypothetical protein	GGHOCGBL_02646
group_2103	hypothetical protein	GGHOCGBL_02647
group_2104	helix-turn-helix domain-containing protein	GGHOCGBL_02648
group_2106	hypothetical protein	GGHOCGBL_02650
group_2107	hypothetical protein	GGHOCGBL_02651
group_526	medium-chain fatty-acid--CoA ligase	GGHOCGBL_02663
group_528	electron transfer flavoprotein	GGHOCGBL_02667
rspA_2	starvation-sensing protein RspA	GGHOCGBL_02791
group_299	hypothetical protein	GGHOCGBL_02794
group_7208	cell division inhibition protein DicB	GGHOCGBL_02798
group_138	RusA family crossover junction endodeoxyribonuclease	GGHOCGBL_02817
group_2117	hypothetical protein	GGHOCGBL_02831
group_915	phage gp6-like head-tail connector protein	GGHOCGBL_02836
group_7341	DUF3168 domain-containing protein	GGHOCGBL_02839
group_7335	phage tail protein	GGHOCGBL_02840
group_7324	DUF4035 domain-containing protein	GGHOCGBL_02842
group_69	phage tail tape measure protein	GGHOCGBL_02843
group_70	phage tail tape measure protein	GGHOCGBL_02844
group_67	phage tail tape measure protein	GGHOCGBL_02845
group_6708	phage tail protein	GGHOCGBL_02846
group_113	phage minor tail protein L	GGHOCGBL_02847
group_2120	Ail/Lom family protein	GGHOCGBL_02849
group_6468	IS3 family transposase	GGHOCGBL_02852
group_6034	IS3 family transposase	GGHOCGBL_03039
group_6469	IS3 family transposase	GGHOCGBL_03040
group_2121	hypothetical protein	GGHOCGBL_03124
group_6470	IS3 family transposase	GGHOCGBL_03126
group_6035	IS3 family transposase	GGHOCGBL_03127
group_2122	hypothetical protein	GGHOCGBL_03168
group_1934	hypothetical protein	GGHOCGBL_03463
group_1925	IS3-like element ISEc31 family transposase	GGHOCGBL_03464
group_170	ISAs1 family transposase	GGHOCGBL_03837
group_597	SEL1-like repeat protein	GGHOCGBL_03889
citC_1	[citrate (pro-3S)-lyase] ligase	GGHOCGBL_03915
group_6036	IS3 family transposase	GGHOCGBL_03916
group_6471	IS3 family transposase	GGHOCGBL_03917
group_5923	tail assembly protein	GGHOCGBL_03991
group_2124	hypothetical protein	GGHOCGBL_04189
group_1935	hypothetical protein	GGHOCGBL_04210
group_1926	IS3-like element ISEc31 family transposase	GGHOCGBL_04211
group_6037	IS3 family transposase	GGHOCGBL_04257
group_6472	IS3 family transposase	GGHOCGBL_04258
group_246	hypothetical protein	GGHOCGBL_04286
group_6473	IS3 family transposase	GGHOCGBL_04288
group_6038	IS3 family transposase	GGHOCGBL_04289
group_5924	tail assembly protein	GGHOCGBL_04354
group_92	phage tail protein	GGHOCGBL_04355
group_6584	phage minor tail protein L	GGHOCGBL_04356
group_6635	head decoration protein	GGHOCGBL_04367
group_6440	S49 family peptidase	GGHOCGBL_04368
group_5789	phage tail protein	GGHOCGBL_04370
group_7091	phage terminase large subunit family protein	GGHOCGBL_04371
group_6693	terminase	GGHOCGBL_04372
group_148	Replication protein O	GGHOCGBL_04387
group_6039	IS3 family transposase	GGHOCGBL_04663
group_6474	IS3 family transposase	GGHOCGBL_04664
group_656	fimbrial biogenesis outer membrane usher protein	GGHOCGBL_04665
group_6475	IS3 family transposase	GGHOCGBL_04789
group_6040	IS3 family transposase	GGHOCGBL_04790
group_1936	hypothetical protein	GGHOCGBL_04791
group_1927	IS3-like element ISEc31 family transposase	GGHOCGBL_04792
group_2126	hypothetical protein	GGHOCGBL_04920
malE_1	maltose/maltodextrin ABC transporter substrate-binding protein MalE	GGHOCGBL_05029
